# Supplementary material for: Metagenomic analysis reveals the microbiome and resistome in migratory birds
Source: Microbiome. 2020 Mar 2;8:26. doi: 10.1186/s40168-019-0781-8 (PMC7053137; doi:10.1186/s40168-019-0781-8)
Supplement: Supplementary file 10 — Additional file 9: Table S1. The detailed information of sample collection. [file 40168_2019_781_MOESM9_ESM.xlsx]

## Sheet: Supplementary Table S1
The detailed information of sample collection
Province	Species	Numbers
Tibet(TB)	Anser indicus	21
Qinghai(QH)	Anser anser	20
Qinghai(QH)	Tadorna ferruginea	8
InnerMongolia(IM)	Tadorna tadorna	22
Henan(HN)	Cygnus cygnus	20
Jiangsu(JS)	Grus grus	23
Shandong(SD)	Anser fabalis	22
Zhejiang(ZJ)	Ardea alba	18
Zhejiang(ZJ)	Tringa nebularia	22
Jiangxi(JX)	Anser cygnoides	20
Qinghai(QH)	Bird	11
Qinghai(QH)	Livestock	12
Qinghai(QH)	Human	15
Qinghai(QH)	Soil	15
Qinghai(QH)	Lakewater	15
Jiangsu(JS)	Bird	15
Jiangsu(JS)	Human	17
Jiangsu(JS)	Fishwater	15
Jiangsu(JS)	Wastewater	15
