# Supplementary material for: Metagenomic analysis reveals the microbiome and resistome in migratory birds
Source: Microbiome. 2020 Mar 2;8:26. doi: 10.1186/s40168-019-0781-8 (PMC7053137; doi:10.1186/s40168-019-0781-8)
Supplement: Supplementary file 11 — Additional file 10: Table S2. Detailed information of sequencing depth and antibiotic resistance gene number in 100 samples from different bird species. [file 40168_2019_781_MOESM10_ESM.xlsx]

## Sheet: Sheet1
Detailed information of sequencing depth and antibiotic resistance gene number in 103 samples from different bird species
Province	City	Species	Sample ID	Data(Gb)	Number of reads	Number of resistance gene types	Number of resistance genes
Tibet	Lhasa	Anser indicus	AINDICUS1	13.6706	75386631	36	53
Tibet	Lhasa	Anser indicus	AINDICUS3	15.7238	87370246	42	71
Tibet	Lhasa	Anser indicus	AINDICUS4	14.0886	77838508	25	28
Tibet	Lhasa	Anser indicus	AINDICUS5	14.2768	79201636	36	48
Tibet	Lhasa	Anser indicus	AINDICUS6	14.2129	78853143	27	32
Tibet	Lhasa	Anser indicus	AINDICUS7	13.541	78139585	20	26
Tibet	Lhasa	Anser indicus	AINDICUS8	13.6792	79292041	31	43
Tibet	Lhasa	Anser indicus	AINDICUS9	13.9613	81735618	45	84
Tibet	Lhasa	Anser indicus	AINDICUS10	14.4761	85834198	27	41
Tibet	Lhasa	Anser indicus	AINDICUS11	14.7518	84074373	98	500
Tibet	Lhasa	Anser indicus	AINDICUS12	11.5225	64947011	17	25
Tibet	Lhasa	Anser indicus	AINDICUS13	17.5125	103225099	63	227
Jiangsu	Yancheng	Grus grus	GGRUS1	12.4963	72367629	84	437
Jiangsu	Yancheng	Grus grus	GGRUS2	11.9751	68280703	87	422
Jiangsu	Yancheng	Grus grus	GGRUS3	12.163	69232282	108	464
Jiangsu	Yancheng	Grus grus	GGRUS4	13.3722	76467634	92	492
Jiangsu	Yancheng	Grus grus	GGRUS6	12.1102	69268608	90	407
Jiangsu	Yancheng	Grus grus	GGRUS7	16.488	94355445	103	508
Jiangsu	Yancheng	Grus grus	GGRUS8	10.5055	59542877	77	275
Jiangsu	Yancheng	Grus grus	GGRUS9	14.1145	81761827	59	135
Jiangsu	Yancheng	Grus grus	GGRUS10	17.1089	97420604	84	203
Jiangsu	Yancheng	Grus grus	GGRUS11	12.3858	71117061	101	455
Jiangsu	Yancheng	Grus grus	GGRUS12	13.9721	79212618	95	379
Jiangsu	Yancheng	Anser fabalis	AFABALIS1	16.5602	97623143	59	290
Jiangsu	Yancheng	Anser fabalis	AFABALIS2	11.7236	68686749	62	323
Jiangsu	Yancheng	Anser fabalis	AFABALIS3	10.9872	64637114	76	432
Jiangsu	Yancheng	Anser fabalis	AFABALIS4	16.1409	95138293	99	654
Jiangsu	Yancheng	Anser fabalis	AFABALIS5	11.6833	68755099	87	581
Jiangsu	Yancheng	Anser fabalis	AFABALIS6	12.6364	73850684	86	541
Jiangsu	Yancheng	Anser fabalis	AFABALIS7	11.8719	70231806	76	479
Jiangsu	Yancheng	Anser fabalis	AFABALIS8	15.3717	89937836	56	296
Jiangsu	Yancheng	Anser fabalis	AFABALIS9	11.755	68787145	23	32
Jiangsu	Yancheng	Anser fabalis	AFABALIS10	14.106	76423634	4	5
Henan	Sanmenxia	Cygnus cygnus	CCYGNUS1	12.1516	61092083	85	111
Henan	Sanmenxia	Cygnus cygnus	CCYGNUS2	17.2624	100593465	40	59
Henan	Sanmenxia	Cygnus cygnus	CCYGNUS3	15.4102	92246993	51	79
Henan	Sanmenxia	Cygnus cygnus	CCYGNUS4	16.8051	93002166	78	104
Henan	Sanmenxia	Cygnus cygnus	CCYGNUS5	12.4401	75369558	46	70
Henan	Sanmenxia	Cygnus cygnus	CCYGNUS6	22.0887	122390484	61	88
Henan	Sanmenxia	Cygnus cygnus	CCYGNUS7	16.5685	92812757	84	108
Henan	Sanmenxia	Cygnus cygnus	CCYGNUS8	12.2043	59709549	73	82
Henan	Sanmenxia	Cygnus cygnus	CCYGNUS9	18.495	107505101	54	75
Henan	Sanmenxia	Cygnus cygnus	CCYGNUS10	12.6358	75738823	76	104
Henan	Sanmenxia	Cygnus cygnus	CCYGNUS11	17.8866	99433490	140	199
Henan	Sanmenxia	Cygnus cygnus	CCYGNUS12	13.0182	76343632	105	154
Henan	Sanmenxia	Cygnus cygnus	CCYGNUS13	13.6646	77932491	101	137
Henan	Sanmenxia	Cygnus cygnus	CCYGNUS14	14.3777	85401467	95	137
Henan	Sanmenxia	Cygnus cygnus	CCYGNUS15	14.0488	80221478	102	150
Inner mongolia	Ordos	Tadorna tadorna	TTADORNA1	11.1216	63615999	12	16
Inner mongolia	Ordos	Tadorna tadorna	TTADORNA2	15.1609	88112654	12	17
Inner mongolia	Ordos	Tadorna tadorna	TTADORNA3	18.0405	106180230	9	15
Inner mongolia	Ordos	Tadorna tadorna	TTADORNA4	15.8486	91562698	8	9
Inner mongolia	Ordos	Tadorna tadorna	TTADORNA5	15.2555	89039011	12	14
Inner mongolia	Ordos	Tadorna tadorna	TTADORNA6	16.2705	98202804	13	13
Inner mongolia	Ordos	Tadorna tadorna	TTADORNA7	8.96255	49225866	13	16
Inner mongolia	Ordos	Tadorna tadorna	TTADORNA8	12.775	69680661	28	31
Inner mongolia	Ordos	Tadorna tadorna	TTADORNA9	14.0243	80265090	13	15
Inner mongolia	Ordos	Tadorna tadorna	TTADORNA10	12.1595	65144363	16	20
Zhejiang	Hangzhou	Ardea alba	AALBA1	13.2336	72422780	58	150
Zhejiang	Hangzhou	Ardea alba	AALBA2	14.5202	78185292	46	61
Zhejiang	Hangzhou	Ardea alba	AALBA3	9.6518	52830287	70	127
Zhejiang	Hangzhou	Ardea alba	AALBA4	9.88182	53931309	32	41
Zhejiang	Hangzhou	Ardea alba	AALBA5	11.0673	64041835	50	74
Zhejiang	Hangzhou	Tringa nebularia	TNEBULARIA1	13.5271	74413003	110	160
Zhejiang	Hangzhou	Tringa nebularia	TNEBULARIA2	10.3161	53474184	97	138
Zhejiang	Hangzhou	Tringa nebularia	TNEBULARIA3	8.2714	43262914	135	181
Zhejiang	Hangzhou	Tringa nebularia	TNEBULARIA4	8.08052	40785695	134	202
Zhejiang	Hangzhou	Tringa nebularia	TNEBULARIA5	8.63059	42822663	105	148
Zhejiang	Hangzhou	Tringa nebularia	TNEBULARIA6	7.69243	37625685	97	133
Zhejiang	Hangzhou	Tringa nebularia	TNEBULARIA7	9.87538	52508127	118	169
Zhejiang	Hangzhou	Tringa nebularia	TNEBULARIA8	12.7109	62643120	87	128
Jiangxi	Nanchang	Anser cygnoides	ACYGNOIDES1	12.0432	63414989	58	84
Jiangxi	Nanchang	Anser cygnoides	ACYGNOIDES2	11.036	58034537	10	10
Jiangxi	Nanchang	Anser cygnoides	ACYGNOIDES3	11.6791	61584704	21	26
Jiangxi	Nanchang	Anser cygnoides	ACYGNOIDES4	10.4794	54120912	56	66
Jiangxi	Nanchang	Anser cygnoides	ACYGNOIDES5	13.8776	76722282	20	26
Jiangxi	Nanchang	Anser cygnoides	ACYGNOIDES6	13.3176	74360737	35	111
Jiangxi	Nanchang	Anser cygnoides	ACYGNOIDES7	16.1905	88144010	29	95
Jiangxi	Nanchang	Anser cygnoides	ACYGNOIDES8	15.2239	82411533	19	24
Jiangxi	Nanchang	Anser cygnoides	ACYGNOIDES9	15.4152	89518517	34	36
Jiangxi	Nanchang	Anser cygnoides	ACYGNOIDES10	15.0869	85359544	25	32
Jiangxi	Nanchang	Anser cygnoides	ACYGNOIDES11	10.517	59532126	61	85
Jiangxi	Nanchang	Anser cygnoides	ACYGNOIDES12	13.2606	77153672	21	24
Jiangxi	Nanchang	Anser cygnoides	ACYGNOIDES13	13.2316	76151912	19	21
Jiangxi	Nanchang	Anser cygnoides	ACYGNOIDES14	14.8831	84996237	63	79
Qinghai	Xining	Tadorna ferruginea	TFERRUGINEA1	11.0087	59975822	54	68
Qinghai	Xining	Tadorna ferruginea	TFERRUGINEA2	9.05997	50099615	50	88
Qinghai	Xining	Anser anser	AANSER1	10.4654	56601630	5	5
Qinghai	Xining	Anser anser	AANSER2	10.2576	55660385	5	5
Qinghai	Xining	Anser anser	AANSER3	7.51611	40598268	46	69
Qinghai	Xining	Anser anser	AANSER4	6.54366	33770657	19	23
Qinghai	Xining	Anser anser	AANSER5	6.53608	34371355	56	71
Qinghai	Xining	Anser anser	AANSER6	6.11525	31635037	32	38
Qinghai	Xining	Anser anser	AANSER7	9.07322	49516263	20	23
Qinghai	Xining	Anser anser	AANSER8	8.82403	47212489	77	160
Qinghai	Xining	Anser anser	AANSER9	12.259	68521008	24	25
Qinghai	Xining	Anser anser	AANSER10	11.5831	60145325	8	9
Qinghai	Xining	Anser anser	AANSER11	8.74208	48249153	33	44
Qinghai	Xining	Anser anser	AANSER12	11.9327	65480832	33	60
Qinghai	Xining	Anser anser	AANSER13	10.426	57078368	28	42
Qinghai	Xining	Livestock	GGL-A1	7.80939	46856964	53	135
Qinghai	Xining	Livestock	GGL-A15	14.8513	90013354	56	64
Qinghai	Xining	Livestock	GGL-A16	19.6781	120825729	71	76
Qinghai	Xining	Livestock	GGL-A17	19.5734	120114920	38	171
Qinghai	Xining	Livestock	GGL-A18	14.9391	92191186	59	271
Qinghai	Xining	Livestock	GGL-A19	14.7089	90652046	72	129
Qinghai	Xining	Livestock	GGL-A20	22.2003	137251498	39	162
Qinghai	Xining	Livestock	GGL-A3	9.30357	56613821	50	374
Qinghai	Xining	Livestock	GGL-A4	11.0366	67891441	55	161
Qinghai	Xining	Livestock	GGL-A6	12.9231	78697512	58	231
Qinghai	Xining	Livestock	GGL-A8	18.118	111254127	58	175
Qinghai	Xining	Livestock	GGL-A9	19.035	115337007	75	65
Qinghai	Xining	Bird	GGL-B11	11.7803	71596886	86	267
Qinghai	Xining	Bird	GGL-B12	17.3508	106200661	89	78
Qinghai	Xining	Bird	GGL-B13	14.3847	87974576	80	537
Qinghai	Xining	Bird	GGL-B14	10.5495	64184897	75	255
Qinghai	Xining	Bird	GGL-B15	15.4643	94467026	79	198
Qinghai	Xining	Bird	GGL-B16	14.689	89933954	71	206
Qinghai	Xining	Bird	GGL-B17	13.0424	79126722	97	307
Qinghai	Xining	Bird	GGL-B4	10.3026	62428136	89	143
Qinghai	Xining	Bird	GGL-B5	20.0725	122567470	64	86
Qinghai	Xining	Bird	GGL-B7	10.6428	64873818	68	102
Qinghai	Xining	Bird	GGL-B9	13.429	81259123	67	227
Qinghai	Xining	Human	GGL-H1	16.2189	100390658	81	200
Qinghai	Xining	Human	GGL-H10	13.4671	82845620	131	137
Qinghai	Xining	Human	GGL-H2	15.2721	93965087	106	318
Qinghai	Xining	Human	GGL-H3	13.2756	81881699	72	98
Qinghai	Xining	Human	GGL-H4	18.3377	113584011	96	131
Qinghai	Xining	Human	GGL-H5	12.2963	75789091	158	172
Qinghai	Xining	Human	GGL-H6	15.1936	92717193	97	150
Qinghai	Xining	Human	GGL-H7	16.0495	98128566	115	238
Qinghai	Xining	Human	GGL-H8	9.09133	55758569	95	103
Qinghai	Xining	Human	GGL-H9	14.9519	91007382	98	185
Qinghai	Xining	Soil	GGL-S1	22.501	138795681	50	53
Qinghai	Xining	Soil	GGL-S10	26.8898	164124837	30	257
Qinghai	Xining	Soil	GGL-S11	23.1407	140419453	30	520
Qinghai	Xining	Soil	GGL-S14	26.2973	160612148	21	282
Qinghai	Xining	Soil	GGL-S15	19.1662	116505368	29	410
Qinghai	Xining	Soil	GGL-S17	21.6405	132749973	36	134
Qinghai	Xining	Soil	GGL-S20	25.0083	153479939	20	85
Qinghai	Xining	Soil	GGL-S21	22.815	140196766	24	98
Qinghai	Xining	Soil	GGL-S3	21.3482	130163522	26	217
Qinghai	Xining	Soil	GGL-S5	21.9005	133485688	24	246
Qinghai	Xining	Soil	GGL-S7	20.4317	124285659	39	557
Qinghai	Xining	Lakewater	GGL-W1	11.4325	68554209	67	392
Qinghai	Xining	Lakewater	GGL-W10	19.5318	118864279	65	349
Qinghai	Xining	Lakewater	GGL-W12	17.3618	105793969	70	572
Qinghai	Xining	Lakewater	GGL-W2	11.203	67646260	65	137
Qinghai	Xining	Lakewater	GGL-W3	11.3682	68364541	51	154
Qinghai	Xining	Lakewater	GGL-W4	14.3669	87692550	58	119
Qinghai	Xining	Lakewater	GGL-W5	17.4693	106018052	97	103
Qinghai	Xining	Lakewater	GGL-W6	13.7553	83480557	79	160
Qinghai	Xining	Lakewater	GGL-W7	16.0215	96352531	82	398
Qinghai	Xining	Lakewater	GGL-W8	18.0215	109637492	48	229
Qinghai	Xining	Lakewater	GGL-W9	13.1127	79796421	60	310
Jiangxi	Nanchang	Bird	PYL-B10	20.5246	123633126	104	205
Jiangxi	Nanchang	Bird	PYL-B11	17.7133	106414866	166	190
Jiangxi	Nanchang	Bird	PYL-B12	13.467	81330212	141	281
Jiangxi	Nanchang	Bird	PYL-B13	15.6473	93426858	142	119
Jiangxi	Nanchang	Bird	PYL-B14	16.4493	99164782	132	256
Jiangxi	Nanchang	Bird	PYL-B15	15.7841	95604821	132	558
Jiangxi	Nanchang	Bird	PYL-B2	19.999	120750447	129	115
Jiangxi	Nanchang	Bird	PYL-B3	16.6234	100153532	132	136
Jiangxi	Nanchang	Bird	PYL-B6	16.8458	103948901	111	317
Jiangxi	Nanchang	Bird	PYL-B7	19.2313	114667641	124	109
Jiangxi	Nanchang	Bird	PYL-B9	13.6578	82659437	114	91
Jiangxi	Nanchang	Fishwater	PYL-FW1	20.3135	124766339	166	424
Jiangxi	Nanchang	Fishwater	PYL-FW10	16.2821	98663144	98	197
Jiangxi	Nanchang	Fishwater	PYL-FW12	17.6226	107139575	78	93
Jiangxi	Nanchang	Fishwater	PYL-FW13	14.3484	85616189	89	122
Jiangxi	Nanchang	Fishwater	PYL-FW14	12.346	75210740	90	291
Jiangxi	Nanchang	Fishwater	PYL-FW15	14.1164	85746823	62	249
Jiangxi	Nanchang	Fishwater	PYL-FW4	23.745	144344108	104	497
Jiangxi	Nanchang	Fishwater	PYL-FW5	15.8201	96205651	131	78
Jiangxi	Nanchang	Fishwater	PYL-FW6	15.0331	91926277	106	189
Jiangxi	Nanchang	Fishwater	PYL-FW7	14.1333	86079706	136	236
Jiangxi	Nanchang	Fishwater	PYL-FW8	19.0795	114656482	104	178
Jiangxi	Nanchang	Human	PYL-H1	15.7572	97411425	83	166
Jiangxi	Nanchang	Human	PYL-H10	14.9229	92162561	107	211
Jiangxi	Nanchang	Human	PYL-H11	16.7581	103496060	107	92
Jiangxi	Nanchang	Human	PYL-H13	12.0677	73982334	93	92
Jiangxi	Nanchang	Human	PYL-H14	7.95792	48327467	97	154
Jiangxi	Nanchang	Human	PYL-H15	10.0901	61990149	94	294
Jiangxi	Nanchang	Human	PYL-H18	11.9475	73133933	69	113
Jiangxi	Nanchang	Human	PYL-H20	16.025	98459005	73	188
Jiangxi	Nanchang	Human	PYL-H3	12.5734	77342291	126	196
Jiangxi	Nanchang	Human	PYL-H6	11.1691	68786421	105	66
Jiangxi	Nanchang	Human	PYL-H7	13.7464	83917173	54	48
Jiangxi	Nanchang	Wastewater	PYL-L1	20.4881	125620122	152	116
Jiangxi	Nanchang	Wastewater	PYL-L10	18.0254	110050657	117	72
Jiangxi	Nanchang	Wastewater	PYL-L11	16.2316	98757918	126	160
Jiangxi	Nanchang	Wastewater	PYL-L14	27.0197	163441924	142	140
Jiangxi	Nanchang	Wastewater	PYL-L15-2	20.2871	123277798	138	63
Jiangxi	Nanchang	Wastewater	PYL-L16	17.5562	107039636	130	268
Jiangxi	Nanchang	Wastewater	PYL-L18	16.1431	98024370	142	194
Jiangxi	Nanchang	Wastewater	PYL-L3	12.7349	77700746	97	142
Jiangxi	Nanchang	Wastewater	PYL-L5	21.7025	130889569	127	203
Jiangxi	Nanchang	Wastewater	PYL-L6	14.0112	85328516	132	359
Jiangxi	Nanchang	Wastewater	PYL-L7	13.3504	81310042	129	205
