# Supplementary material for: Metagenomic analysis reveals the microbiome and resistome in migratory birds
Source: Microbiome. 2020 Mar 2;8:26. doi: 10.1186/s40168-019-0781-8 (PMC7053137; doi:10.1186/s40168-019-0781-8)
Supplement: Supplementary file 12 — Additional file 11: Table S3. Bacterial taxonomic classifications via Metaphlan. [file 40168_2019_781_MOESM11_ESM.xlsx]

## Sheet: Sheet1
Bacterial taxonomic classifications via Metaphlan
Species	Bacteria	Archaea	Eukaryota	Viruses
Anser indicus	0.9969	0.00017	0.00114	0.0018
Anser anser	0.9912	0.00074	0.00223	0.0058
Tadorna ferruginea	0.9812	0.0106	0.00244	0.00574
Tadorna tadorna	0.9926	0.00567	0.00023	0.00154
Cygnus cygnus	0.9508	0.0179	3e-06	0.0312
Grus grus	0.9976	0.00032	0.00013	0.00194
Anser fabalis	0.9538	0	0.0025	0.0437
Ardea alba	0.988	0	0	0.01204
Tringa nebularia	0.9979	3e-05	0	0.0021
Anser cygnoides	0.993	9e-05	3e-05	0.00691
