# Supplementary material for: Metagenomic analysis reveals the microbiome and resistome in migratory birds
Source: Microbiome. 2020 Mar 2;8:26. doi: 10.1186/s40168-019-0781-8 (PMC7053137; doi:10.1186/s40168-019-0781-8)
Supplement: Supplementary file 13 — Additional file 12: Table S4. ARGs abundance in 100 samples from different bird species. [file 40168_2019_781_MOESM12_ESM.xlsx]

## Sheet: Sheet1
Sample ID Types	AINDICUS1	AINDICUS3	AINDICUS4	AINDICUS5	AINDICUS6	AINDICUS7	AINDICUS8	AINDICUS9	AINDICUS10	AINDICUS11	AINDICUS12	AINDICUS13	GGRUS1	GGRUS2	GGRUS3	GGRUS4	GGRUS6	GGRUS7	GGRUS8	GGRUS9	GGRUS10	GGRUS11	GGRUS12	AFABALIS1	AFABALIS2	AFABALIS3	AFABALIS4	AFABALIS5	AFABALIS6	AFABALIS7	AFABALIS8	AFABALIS9	AFABALIS10	CCYGNUS1	CCYGNUS2	CCYGNUS3	CCYGNUS4	CCYGNUS5	CCYGNUS6	CCYGNUS7	CCYGNUS8	CCYGNUS9	CCYGNUS10	CCYGNUS11	CCYGNUS12	CCYGNUS13	CCYGNUS14	CCYGNUS15	TTADORNA1
AAC(3)-IIc	0	0	0	0	0	0	0	0	0	0	0	3.87e-07	0	0	0	0	0	0	0	0	0	0	0	0	0	0	0	0	0	0	0	0	0	0	0	0	0	0	0	0	0	0	4.96e-08	1.1e-05	2.04e-07	2.74e-07	3.19e-07	1.52e-06	0
AAC(3)-IVa	0	0	0	0	0	0	0	0	0	0	0	0	3.59e-08	1.85e-07	0	0	6.05e-08	0	0	0	0	0	0	0	0	0	0	0	0	0	0	0	0	0	0	0	0	0	0	0	0	0	0	9.19e-07	7.25e-08	2.7e-09	8.83e-08	2.18e-07	0
AAC(6')-Ic	0	0	0	0	0	0	0	0	0	0	0	0	0	0	0	0	0	0	0	0	0	1.57e-05	0	0	0	0	0	0	0	0	0	0	0	0	0	0	0	0	0	0	0	0	0	0	0	0	0	0	0
AAC(6')-Ie-APH(2'')-Ia	0	1.48e-07	4.18e-08	7.05e-08	3.98e-08	0	0	0	8.2e-09	0	0	0	0	0	2.49e-07	0	0	0	0	0	0	0	2.4e-08	0	0	0	0	0	0	0	0	0	0	3.28e-08	2.45e-07	7.53e-07	2.62e-07	1.9e-07	1.62e-07	4.37e-07	6.47e-09	4.24e-07	2.97e-08	4.01e-06	3.95e-06	4.02e-07	6.09e-06	2.86e-06	0
AAC(6')-IIa	0	0	0	0	0	0	0	0	0	3.89e-07	0	1.91e-07	0	0	4.48e-08	0	8.76e-08	3.11e-08	0	0	0	0	0	0	0	0	1.69e-08	0	0	0	0	0	0	0	0	0	0	0	0	0	0	0	1.15e-07	3.85e-05	8.9e-07	1.13e-06	5.69e-07	3.43e-06	0
AAC(6')-IId	0	0	0	0	0	0	0	0	0	2.05e-07	0	6.58e-07	7.38e-08	0	0	0	5.91e-08	1.94e-07	0	0	0	0	0	0	0	0	0	0	0	0	0	0	0	0	0	0	0	0	0	0	0	0	3.44e-08	3.07e-05	1.68e-06	1.23e-06	1.05e-06	5.42e-06	0
aad(6)	0	1.87e-07	6.62e-08	0	0	0	0	0	0	0	0	0	0	0	2.74e-08	0	0	0	0	0	0	0	0	0	0	0	0	0	0	0	0	0	0	2.96e-08	2.55e-08	1.42e-06	8.28e-08	2.43e-07	1.64e-07	8.87e-08	8.82e-09	3.98e-08	5.44e-08	2.44e-06	2.51e-06	2.05e-07	1.93e-06	3.31e-06	0
aadA	0	0	0	0	0	0	0	0	0	1.01e-07	0	7.65e-07	5.3e-08	0	0	0	2.81e-08	0	0	0	0	0	0	0	0	0	2.23e-08	0	0	0	0	0	0	0	0	0	0	0	1.71e-08	0	1.31e-08	0	2.65e-07	7.47e-05	2.38e-06	1.99e-06	2.02e-06	8.98e-06	0
aadA16	0	0	0	0	0	0	0	0	0	0	0	0	0	0	0	0	0	0	0	0	0	0	0	0	0	0	0	0	0	0	0	0	0	0	0	0	0	0	0	0	0	0	0	6.2e-07	1.91e-07	3.1e-08	0	4.04e-07	0
aadA25	0	0	0	0	0	0	0	0	0	0	0	3e-08	0	0	0	0	0	2e-08	0	0	0	0	0	0	0	0	0	0	0	0	0	0	0	2.79e-08	0	0	0	0	0	0	0	0	7.44e-08	4.32e-06	2.57e-06	6.43e-07	1.78e-07	8.05e-06	0
aadA5	0	0	0	0	0	0	0	0	0	0	0	0	0	0	0	5.19e-08	0	0	0	0	0	0	0	0	0	0	0	0	0	0	0	0	0	2.84e-08	0	2.62e-08	0	0	0	0	0	0	0	1.92e-06	1.28e-06	1.2e-06	2.73e-07	1.74e-06	0
abeM	0	0	0	0	0	0	0	0	0	0	0	0	0	0	0	0	0	0	0	0	0	0	0	0	0	0	0	0	0	0	0	0	0	0	0	0	0	0	0	0	0	0	0	2.86e-06	0	0	0	0	0
ACC-3	0	0	0	0	0	0	0	0	0	5.27e-06	0	0	8.64e-07	1.97e-06	6.02e-06	2.5e-06	6.21e-07	9.69e-07	0	0	0	3.13e-07	0	0	0	7.57e-06	2.42e-06	1.71e-06	3.28e-07	1.04e-06	0	0	0	0	0	0	0	0	0	0	0	0	0	0	0	0	0	0	0
ACC-4	0	0	0	0	0	0	0	0	2.69e-08	3.06e-06	0	0	5.26e-07	1.03e-05	3.15e-06	1.84e-06	4.43e-07	5.08e-07	0	0	0	2.22e-06	0	2.72e-08	0	2.92e-06	1.28e-06	8.31e-07	2.47e-06	2.49e-07	0	0	0	0	0	0	0	0	0	0	0	0	0	0	0	0	0	0	0
acrA	0	3.34e-08	0	0	0	0	0	3.08e-07	0	5.59e-06	0	0	5.19e-06	3.13e-06	5.08e-06	4.97e-06	8.35e-07	1.28e-06	2.07e-06	7.53e-08	1.74e-07	7.12e-05	9.86e-06	1.86e-07	2.81e-07	1.81e-06	5.01e-06	6.56e-06	4.87e-06	1.66e-06	5.3e-08	0	0	0	0	0	0	0	0	0	0	5.91e-08	3.58e-08	0	0	0	0	0	0
acrB	0	0	0	0	0	0	0	0	0	1.07e-07	0	0	0	3.82e-07	9.34e-08	2.81e-08	0	7.34e-08	0	0	0	2.22e-07	7.88e-08	0	0	1.23e-06	1.16e-06	1.61e-06	4.49e-07	4.79e-07	0	0	0	0	0	0	0	0	0	0	0	0	0	0	0	0	0	0	0
acrD	4.47e-07	5.73e-07	0	6.35e-07	0	0	0	7.5e-07	0	4.71e-06	0	2.67e-06	5.89e-06	4.54e-06	4.05e-06	4.66e-06	3.19e-06	2.57e-06	3.72e-06	1.23e-07	1.43e-07	1.92e-05	5.74e-06	1.1e-06	1.07e-06	2.82e-06	4.53e-05	1.59e-05	3.74e-06	2.03e-06	1.4e-06	6.46e-08	0	3.06e-08	0	0	0	0	0	0	0	0	0	0	0	0	0	0	0
acrE	0	9.19e-08	0	0	0	0	3.12e-08	0	0	3.61e-08	0	2.23e-08	3.89e-08	0	2.15e-08	1.13e-07	0	0	0	0	1.5e-06	1.54e-07	0	0	3.51e-08	0	1.29e-06	2.35e-08	2.15e-07	0	0	0	0	1.59e-06	0	0	5.46e-08	0	0	2.55e-07	5.24e-06	1.47e-08	0	1.54e-07	2.52e-08	0	0	0	0
acrF	0	1.89e-07	0	3.18e-08	0	4.4e-08	2.71e-08	9.19e-08	2.57e-08	9.13e-05	2.35e-08	2.58e-05	0.000119	9.45e-05	9.92e-05	8.35e-05	0.000107	9.87e-05	9.22e-07	8.1e-08	6.97e-07	5.11e-05	5.03e-06	4.58e-06	7.97e-06	5.49e-05	5.27e-05	5.28e-05	1.73e-05	6.81e-05	6.12e-06	1.6e-07	0	5.46e-08	5.28e-08	1.09e-08	2.01e-08	4.8e-08	0	0	0	3.36e-08	1.47e-08	6.25e-09	0	0	1.31e-08	0	0
acrS	0	0	0	0	0	0	0	0	0	0	0	0	0	0	0	0	0	0	0	0	1.39e-06	0	0	0	0	0	2.91e-08	0	0	0	0	1.06e-07	0	1.71e-06	0	0	0	0	0	1.53e-07	3.71e-06	0	0	2.07e-07	0	0	0	0	0
ACT-7	0	0	0	0	0	0	0	0	0	6.88e-06	0	0	5.46e-06	7.5e-07	5.62e-06	4.51e-06	1.2e-06	1.07e-06	3.45e-08	0	1.45e-07	8.63e-06	2.73e-07	1.11e-07	0	5.64e-07	4.82e-07	6.47e-07	3.11e-07	1.63e-07	0	0	0	0	0	0	0	0	0	0	0	0	0	0	0	0	0	0	0
adeJ	0	0	0	0	0	0	0	0	0	0	0	0	0	0	0	0	0	0	0	0	0	0	0	0	0	0	6.87e-09	0	0	0	0	0	0	0	0	0	0	0	0	0	0	0	0	3.52e-06	3.03e-08	2.45e-08	2.4e-08	8.16e-08	0
adeK	0	0	0	0	0	0	0	0	0	1.64e-07	0	8.04e-07	0	0	3.87e-08	3.42e-08	3.79e-08	1.07e-07	0	0	0	0	0	0	6.36e-08	4.5e-08	3e-08	4.26e-08	5.07e-07	0	0	0	0	0	0	0	0	0	0	0	0	0	0	2.96e-06	1.13e-07	0	0	1.83e-08	0
amrB	6.14e-09	6.55e-08	0	0	0	0	8.02e-09	1.19e-07	1.4e-08	2.22e-05	0	1.53e-06	7.83e-06	6.23e-06	1.33e-05	2.38e-05	5.36e-06	9.26e-06	3.61e-06	1.63e-07	2.31e-07	3.25e-05	5.08e-06	3.61e-06	8.34e-06	1.73e-05	2.95e-05	2.19e-05	6.89e-06	1.61e-05	9.18e-06	0	0	0	0	0	0	0	0	0	1.11e-08	0	0	0	0	0	6.3e-09	0	0
ANT(2'')-Ia	0	0	0	0	0	3.34e-08	0	0	0	3.26e-07	0	0	0	0	0	0	0	3.4e-08	0	0	4.49e-08	0	0	0	0	0	0	0	0	0	0	0	0	0	0	0	0	0	0	0	0	0	0	1.71e-06	5.43e-08	5.61e-08	4.23e-08	1.25e-06	0
ANT(6)-Ia	0	1.27e-08	0	0	0	0	0	0	0	0	0	0	0	0	0	0	0	0	1.07e-07	0	0	1.41e-07	9.74e-08	0	0	0	0	0	0	0	0	0	0	4.15e-07	1.74e-05	4.09e-06	5.88e-07	1.07e-07	1.66e-06	1.28e-06	1.95e-08	2.53e-05	6.89e-06	1.9e-06	6.42e-07	1.93e-06	3.26e-07	3.55e-05	0
ANT(6)-Ib	0	0	0	0	0	0	0	0	0	0	0	0	0	2.82e-08	0	0	0	0	0	0	5.72e-08	0	0	0	0	0	0	0	0	0	0	0	0	0	8.55e-08	7.41e-06	0	1.61e-07	2.3e-06	2.36e-08	0	5.3e-07	1.68e-06	4.45e-06	8.62e-06	3.58e-07	8.37e-06	1.05e-05	0
ANT(9)-Ia	0	0	0	0	0	0	0	0	0	0	0	0	0	0	0	0	0	0	3.17e-07	0	0	1.28e-07	8.69e-08	0	0	0	0	0	0	0	0	0	0	2.38e-07	4.58e-07	3.28e-07	9.02e-08	0	3.65e-08	1.84e-07	0	4.97e-07	9.44e-06	1.02e-06	7.07e-07	2.28e-06	1.14e-07	4.29e-05	0
APH(3')-Ia	4.02e-07	2.61e-07	7.37e-08	1.24e-07	2.81e-07	2.03e-07	2.22e-07	3.91e-07	7.73e-08	2.57e-08	4.09e-08	4.02e-07	5.61e-08	5.93e-08	1.05e-07	2.69e-08	8.94e-08	4.22e-08	7.26e-08	2.73e-08	6.01e-08	4.49e-07	5.18e-07	0	0	0	0	0	0	0	0	1.72e-07	0	0	2.25e-08	0	0	0	0	0	3.05e-08	2.14e-08	1.05e-07	1.19e-05	8.45e-07	4.76e-07	6.29e-07	2.54e-06	0
APH(3')-Ib	0	0	0	0	0	0	0	0	0	0	0	3.58e-07	0	0	0	0	0	0	0	0	0	0	0	0	0	0	0	0	0	0	0	0	0	0	0	0	0	0	1.81e-08	0	0	0	5.23e-08	1.95e-05	7.5e-07	4.92e-07	3.73e-07	1.71e-06	0
APH(3'')-Ib	0	0	0	0	0	0	0	1.1e-07	0	3.95e-06	0	1.63e-05	4.11e-06	6.27e-06	4.36e-06	3.22e-06	5.83e-06	3.75e-06	9.54e-09	0	0	5.86e-08	0	0	4.24e-08	1.5e-07	1.2e-07	8.52e-08	1.34e-07	5.06e-08	4.03e-08	0	0	0	0	0	0	1.33e-08	1.53e-08	2.11e-08	0	1.82e-08	2.79e-07	5.21e-05	3.92e-06	1.98e-06	1.94e-06	1.03e-05	0
APH(3')-IIIa	0	0	7.57e-08	2.56e-07	7.21e-08	0	0	0	0	0	0	0	0	0	6.26e-08	0	0	0	0	0	0	3.55e-08	2.21e-07	0	0	0	0	0	0	0	0	0	0	1.72e-07	1.49e-06	2.32e-06	2.3e-07	4.17e-07	1.62e-06	6.01e-07	6.26e-08	1.19e-06	8.06e-08	9.46e-05	3.59e-05	2.08e-06	6.15e-05	8.27e-06	0
APH(3')-VI	0	0	0	0	0	0	0	0	0	0	0	0	0	0	0	0	0	0	0	0	0	0	0	0	0	0	3.29e-08	0	0	0	0	0	0	0	0	0	0	0	0	0	0	0	3.65e-08	9.42e-06	1.99e-07	2.82e-07	3.83e-07	1.71e-06	0
APH(4)-Ia	0	0	0	0	0	0	0	0	0	0	0	0	6.47e-08	4.66e-07	0	0	0	0	0	0	0	0	0	0	0	0	0	0	0	0	0	0	0	0	0	0	0	0	0	0	0	0	6.03e-08	1.14e-06	0	4.23e-08	1.48e-07	3.97e-07	0
APH(6)-Id	0	0	0	0	0	0	0	0	0	3.54e-06	0	1.33e-05	2.84e-06	3.76e-06	3.17e-06	2.73e-06	3.83e-06	3.03e-06	1.26e-08	0	0	3.37e-08	0	3.8e-08	1.46e-07	1.04e-07	0	9.81e-08	1.06e-07	1.46e-07	1.43e-07	0	0	0	0	5.29e-08	0	1.76e-08	3.53e-08	2.42e-08	0	0	2.15e-07	4.97e-05	3.49e-06	1.58e-06	2.05e-06	8.16e-06	0
arnA	2.09e-07	6.12e-08	0	0	0	0	1.89e-08	0	2.84e-08	5.99e-05	8.21e-08	3.89e-05	8.1e-05	8.05e-05	6.63e-05	6.21e-05	7.51e-05	7.06e-05	1.56e-06	3.13e-08	6.1e-07	7.18e-05	2.25e-06	1.13e-06	3.3e-06	1.87e-05	2.21e-05	1.89e-05	1.08e-05	2.32e-05	2.3e-06	0	0	4.96e-07	0	1.99e-08	8.84e-08	3.11e-08	0	2.05e-08	1.72e-06	0	1.92e-08	6.87e-08	5.56e-08	3.32e-08	0	0	0
arr-3	0	0	0	0	0	0	0	0	0	0	0	7.89e-08	0	4.4e-08	0	4e-08	2.32e-07	3.14e-08	0	0	0	0	0	0	0	0	0	0	0	0	0	0	0	0	0	0	0	0	0	3.7e-08	0	0	0	1.72e-05	4.73e-07	1.79e-07	8.65e-08	8.16e-07	0
bacA	2.67e-07	3.9e-07	0	1.77e-07	0	0	1.32e-07	6.06e-08	3.85e-08	2.03e-05	0	0	8.98e-06	1.51e-05	1.8e-05	1.56e-05	3.8e-06	5.64e-06	5.13e-06	1.9e-07	1.12e-06	0.000114	1.25e-05	6.08e-06	1.14e-05	2.61e-05	4.97e-05	3.62e-05	1.48e-05	2.04e-05	9.15e-06	0	0	9.6e-07	0	0	2.06e-07	0	0	0	2.39e-06	2.13e-08	0	5.87e-08	7.1e-08	2.87e-08	0	0	0
baeR	0	0	0	0	0	0	0	6.9e-07	0	5.56e-06	0	0	4.35e-06	2.59e-06	2.62e-06	4.22e-06	4.61e-07	9.69e-07	3.83e-06	0	6.23e-07	1.54e-05	7.78e-06	4.49e-07	4.82e-07	1.19e-06	2.22e-05	1.04e-05	5.41e-06	1.32e-06	3.68e-07	0	0	5.86e-07	0	0	0	0	0	0	2.11e-06	0	0	1.23e-07	0	0	0	0	0
baeS	1.17e-07	0	0	0	0	0	0	6.48e-07	0	1.52e-06	0	0	7.79e-07	1.16e-06	7.23e-07	8.69e-07	1.57e-07	3.7e-07	3.23e-06	8.01e-08	5.56e-07	1.04e-05	6.92e-06	1.73e-07	0	1.65e-06	5.96e-06	4e-06	4.26e-06	4.75e-07	1.24e-07	0	0	5.62e-07	0	0	2.6e-08	0	0	0	1.9e-06	1.25e-08	0	1.04e-07	0	0	0	0	0
bleomycin resistance protein (BRP)	0	0	0	0	0	0	0	0	5.21e-08	0	0	0	0	0	0	0	0	0	0	0	0	0	0	0	0	0	0	0	0	0	0	0	0	0	0	0	0	0	0	0	0	0	5.35e-08	9.99e-07	7.31e-08	3.41e-07	1.16e-07	1.21e-06	0
CARB-12	0	0	0	0	0	0	0	0	0	0	0	0	0	0	0	0	0	0	0	0	0	0	0	0	0	0	0	0	0	0	0	0	0	0	0	0	0	0	1.57e-08	0	0	0	0	2.65e-05	5.88e-07	4.61e-07	5.01e-07	1.83e-06	0
CARB-16	0	0	6.71e-08	0	0	0	0	0	0	2.34e-08	0	2.26e-06	4.06e-07	1.06e-06	1.39e-07	0	1.08e-07	3.84e-08	0	0	0	0	0	3.55e-08	0	3.22e-08	2.15e-08	1.83e-07	0	1.9e-07	0	0	0	0	0	0	0	0	0	2.26e-08	2.77e-08	1.95e-08	3.33e-07	8.7e-05	1.8e-06	1.51e-06	3.41e-06	1.19e-05	0
CARB-2	0	0	0	0	0	0	0	0	0	0	0	0	0	0	0	0	0	0	0	0	0	0	0	0	0	0	0	0	0	0	0	0	0	0	0	0	0	0	0	0	0	0	0	0	0	0	0	0	5.82e-08
cat	0	0	0	0	0	0	0	0	0	0	0	1.86e-07	0	0	3.82e-08	0	0	0	0	0	0	1.64e-06	5.54e-08	0	0	0	3e-08	0	0	0	0	0	0	4.13e-07	3.78e-06	6.77e-06	2.56e-07	1.26e-06	1.48e-06	1.05e-06	0	4.15e-06	3.41e-08	7.44e-06	4.17e-06	1.7e-07	5.44e-06	5.65e-07	0
catB2	0	0	0	0	0	0	0	0	0	0	0	0	0	0	0	0	0	0	0	0	0	0	0	0	0	0	0	0	0	0	4.36e-08	0	0	0	0	0	0	0	0	0	0	0	0	4.09e-06	1.23e-07	1.34e-07	1.27e-07	2.18e-07	0
catB3	0	0	0	0	0	0	0	0	0	6.64e-08	0	0	0	0	3.93e-08	0	7.68e-08	2.72e-08	0	0	0	0	0	0	0	0	0	0	0	0	0	0	0	0	0	0	0	0	0	3.21e-08	0	0	3.82e-08	1.82e-05	8.84e-07	6.47e-07	3.56e-07	1.5e-06	0
catB8	0	0	0	0	0	0	0	0	0	0	0	0	0	0	0	0	0	0	0	0	0	0	0	0	0	0	0	0	0	0	0	0	0	0	0	0	0	0	0	0	1.88e-08	0	8.9e-08	1.69e-05	4.34e-07	5.32e-07	6.51e-07	1.41e-06	0
catP	0	0	0	0	0	0	0	0	0	0	0	0	0	0	3.98e-08	0	0	0	0	0	0	0	0	0	0	0	0	0	0	0	0	0	0	1.07e-07	0	1.06e-07	0	4.43e-08	4.03e-07	0	0	0	0	4.6e-07	1e-06	3.78e-08	1.03e-06	1.45e-08	0
catQ	0	0	0	0	0	0	0	0	0	0	0	0	0	0	0	0	0	0	0	0	0	0	0	0	0	0	0	0	0	0	0	0	0	0	0	0	0	0	0	0	0	2.65e-08	1.29e-07	3.27e-07	3.58e-07	1.27e-06	1.05e-07	1.21e-05	4.92e-08
ceoB	0	3.35e-08	0	3.2e-08	0	0	0	0	0	8.38e-07	0	0	4.92e-07	5.55e-07	1.03e-06	4.31e-07	2.82e-07	6.35e-07	0	0	0	0	0	6.39e-07	8.82e-07	3.03e-06	4.2e-06	1.77e-06	1.44e-06	4.97e-06	1.53e-06	2.21e-08	0	0	0	0	0	0	0	0	0	0	0	0	0	0	0	0	0
cfrA	0	0	0	0	0	0	0	0	0	0	0	0	0	0	0	0	0	0	0	0	0	0	0	0	0	0	0	0	0	0	0	0	0	0	0	0	0	0	7.32e-06	0	0	0	0	2.52e-06	1.02e-06	1.82e-07	3.3e-06	1.24e-06	0
CfxA	0	0	0	0	0	0	0	0	0	0	0	0	0	0	0	0	0	0	0	0	0	0	0	0	0	0	0	0	0	0	0	0	0	0	0	0	3.29e-08	9.45e-07	0	2.19e-07	0	0	0	3.53e-08	0	0	0	0	0
CfxA2	0	0	0	0	0	0	0	0	0	0	0	0	0	0	0	0	0	0	0	0	0	0	0	0	0	0	0	0	0	0	0	0	0	0	0	1.62e-07	9.09e-08	5.19e-07	2.39e-07	2.99e-08	0	8.19e-09	0	1.05e-07	1.45e-06	0	1.25e-07	3.57e-08	0
CfxA4	0	0	5.66e-08	0	2.46e-06	2.18e-07	3.4e-07	0	2.45e-06	0	3.14e-08	0	0	0	0	0	0	0	0	0	0	0	0	0	0	0	0	0	0	0	0	0	0	8.82e-09	4.46e-08	4.86e-07	6.82e-09	1.65e-06	3.21e-07	6.24e-08	0	1.12e-08	2.01e-08	1.82e-06	1.33e-06	2.44e-08	1.45e-06	2.49e-08	0
CfxA6	0	0	2.52e-07	0	0	0	0	0	0	0	0	0	0	0	0	0	0	0	0	0	0	0	0	0	0	0	0	0	0	0	0	0	0	1.26e-07	0	1.62e-06	2.68e-07	2.92e-06	1.25e-07	1.4e-06	0	3.77e-08	0	4.11e-08	4.01e-06	7.42e-08	2.42e-07	3.62e-09	0
cmeA	0	0	0	0	0	0	0	0	0	0	3.02e-08	0	0	0	6.76e-08	1.31e-07	0	3.12e-08	0	2.02e-08	7.36e-07	0	4.86e-06	0	0	0	3.49e-08	0	0	0	0	0	0	9.88e-08	0	0	0	0	0	0	0	3.17e-08	0	0	0	0	0	0	0
cmeB	2.06e-07	0	0	4.79e-08	4.95e-09	0	2.52e-08	7.07e-08	1.42e-08	1.97e-05	0	2.37e-07	6.44e-06	2.3e-06	1.09e-05	2.06e-05	4.65e-06	4.63e-06	0	0	1.16e-08	2.95e-06	1.78e-06	5.06e-07	1.23e-06	2.79e-06	1.56e-06	2.15e-06	2.38e-06	2.15e-06	7.31e-07	3.15e-08	0	0	8.24e-09	0	8.61e-09	0	0	0	0	0	0	0	1.74e-09	0	0	1.09e-08	0
cmeC	0	0	0	0	0	0	0	0	0	1.42e-08	2.26e-08	0	0	0	0	7.42e-08	0	0	0	1.51e-08	6.5e-07	0	4.28e-06	0	0	0	1.3e-08	0	0	0	0	0	0	6.5e-08	6.2e-08	0	0	0	0	0	0	2.54e-08	0	0	0	0	0	0	0
cmeR	0	0	9.5e-08	0	0	0	0	0	0	0	0	0	0	0	0	0	0	0	0	0	7.28e-07	0	3.78e-06	0	0	0	0	0	0	0	0	0	0	1.32e-07	8.69e-08	0	0	0	0	0	0	0	0	0	0	0	0	0	0
cmx	1.86e-07	0	0	0	4.87e-08	0	0	0	0	1.79e-08	0	0	0	0	0	0	0	0	0	0	0	0	0	0	0	2.46e-08	0	2.33e-08	0	0	0	5.96e-08	0	0	0	0	1.55e-08	0	1.26e-08	0	0	0	1.45e-07	8.98e-06	5.04e-06	3.1e-06	4.29e-07	1.25e-05	0
CMY-101	0	0	0	0	0	0	0	0	0	3.67e-08	0	0	4e-08	0	0	7.66e-08	0	0	0	0	0	9.84e-08	0	0	0	5.04e-08	1.82e-06	4.77e-08	0	0	0	0	0	0	0	0	0	0	0	0	0	0	0	0	0	0	0	0	0
CMY-19	0	0	0	0	0	0	0	0	0	4.4e-08	0	2.7e-08	4.8e-08	0	0	1.38e-07	0	3.61e-08	0	0	0	0	0	0	4.28e-08	0	1.45e-06	0	0	0	0	0	0	0	0	0	0	0	0	0	0	0	0	0	0	0	0	0	0
cpxA	1.11e-06	3.29e-07	0	2.63e-07	0	4.8e-08	2.63e-08	5.52e-07	1.83e-07	2.08e-05	0	2.51e-08	1.08e-05	9.59e-06	1.16e-05	1.29e-05	3.71e-06	6.23e-06	8.86e-06	1.87e-07	1.37e-06	0.00014	1.39e-05	5.87e-06	1.02e-05	2.42e-05	6.83e-05	4.46e-05	1.45e-05	2.16e-05	9.12e-06	0	0	1.05e-06	0	0	6.65e-08	0	0	1.29e-07	2.73e-06	0	0	1.14e-07	0	0	0	0	0
cpxR	5.17e-07	1.52e-07	0	3.68e-07	0	0	1.03e-07	1.52e-07	9.02e-08	2.73e-05	0	6.14e-08	1.17e-05	2.11e-05	1.95e-05	1.8e-05	6.32e-06	8.03e-06	3.7e-06	2.8e-07	1.49e-06	0.000117	1.15e-05	5.06e-06	9.51e-06	3.33e-05	6.91e-05	5e-05	1.6e-05	2.24e-05	8.27e-06	0	0	1.2e-06	0	0	1.43e-07	0	2.11e-08	2.32e-07	4.09e-06	0	0	2.81e-08	4.17e-08	0	0	6.92e-08	0
CRP	2.74e-07	0	0	6.35e-07	1.81e-07	0	1.71e-07	1.08e-06	0	2.84e-05	0	6.08e-07	1.23e-05	2.27e-05	2.11e-05	1.93e-05	4.49e-06	7.65e-06	5.65e-06	2.82e-07	2.16e-06	0.000133	1.41e-05	5.53e-06	1.2e-05	3.28e-05	6.61e-05	4.96e-05	1.69e-05	2.4e-05	9.68e-06	1.54e-07	0	1.21e-06	0	0	1.06e-07	0	0	2.53e-07	3.36e-06	0	0	2.04e-07	4.6e-08	0	0	7.64e-08	5.04e-05
dfrA1	0	0	0	0	0	0	0	0	0	3.53e-07	0	1.34e-06	0	1.02e-07	0	0	5.13e-08	1.82e-07	0	0	0	0	0	0	0	0	0	0	0	0	0	0	0	5.07e-08	0	0	0	0	3.12e-08	4.28e-08	5.25e-08	0	1.35e-07	6.49e-05	2.45e-06	1.71e-06	2.33e-06	6.73e-06	0
dfrA14	0	0	0	0	0	0	0	0	0	0	0	0	0	0	0	0	0	0	0	0	0	0	0	0	0	0	0	0	0	0	0	0	0	0	0	0	0	0	0	0	0	0	0	2.02e-06	2.41e-07	1.95e-07	0	5.1e-08	0
dfrA16	0	0	0	0	0	0	0	0	0	0	0	0	0	0	0	0	0	0	0	0	0	0	0	0	0	0	0	0	0	0	0	0	0	0	0	0	0	0	0	0	0	0	0	1.63e-06	2.56e-07	2.49e-07	3.41e-07	6.89e-07	0
dfrA17	0	0	0	0	0	0	0	0	0	0	0	0	0	0	4.53e-08	0	0	0	0	0	0	0	0	0	0	0	0	0	0	0	0	0	0	0	0	0	0	0	0	0	0	0	0	8.22e-07	5.09e-07	1.87e-07	1.26e-07	8.74e-07	0
dfrA20	0	0	0	0	0	0	0	0	0	4.29e-07	0	0	1.3e-06	1.18e-06	1.18e-06	2.58e-07	4.77e-07	1.82e-07	0	0	0	0	0	0	0	4.39e-07	3.78e-08	7.07e-08	0	8.89e-07	0	0	0	0	0	0	0	0	0	0	0	0	0	1.74e-06	0	1.85e-07	1.36e-07	2.58e-07	0
dfrE	0	0	0	0	0	0	0	0	0	0	0	0	1.86e-07	3.66e-07	9.99e-08	4.41e-08	1.9e-07	4.32e-08	2.94e-06	8.87e-08	5.63e-06	4.82e-06	1.13e-05	0	0	0	0	0	0	1.02e-06	0	0	0	1.81e-07	1.21e-05	3.31e-06	3.95e-07	1.17e-07	1.54e-06	6.72e-07	0	1.72e-05	0	2.07e-08	0	0	0	0	0
dfrG	0	0	0	0	1.15e-07	0	0	0	0	0	0	5.18e-08	0	0	0	0	0	0	0	0	0	0	0	0	0	0	0	0	0	0	0	0	1.13e-07	0	0	0	0	0	0	2.22e-07	0	0	0	6.72e-07	1.83e-07	2.47e-07	5.65e-08	1.9e-06	0
DHA-7	0	0	0	0	0	0	0	0	0	0	0	0	0	0	0	0	0	0	0	0	0	0	0	0	0	0	1.69e-08	0	0	0	0	0	0	0	0	0	0	0	0	0	0	0	0	5.16e-08	0	0	0	0	0
emrA	1.86e-07	9.07e-08	0	0	0	0	0	9.07e-08	2.69e-08	6.25e-06	0	0	4.64e-06	3.7e-06	5e-06	4.8e-06	8.19e-07	1.6e-06	5.73e-06	5.76e-08	7.23e-07	8.02e-05	9.15e-06	3.14e-08	2.6e-07	1.4e-06	2.88e-05	1.25e-05	5.03e-06	2.14e-06	4.6e-07	0	0	7.78e-07	3.13e-08	1.89e-08	2.04e-08	0	0	5.19e-08	1.88e-06	0	0	8.98e-08	0	0	0	0	0
emrB	0	6.92e-08	3.91e-08	0	0	0	0	0	0	2.6e-07	0	0	6.81e-08	0	1.36e-07	1.98e-07	6.47e-08	4.72e-08	0	0	7.96e-07	1.52e-06	2.29e-08	0	9.62e-08	0	1.67e-06	6.44e-08	1.03e-07	0	0	0	0	6.15e-07	0	0	5.93e-08	0	0	9.23e-08	1.67e-06	0	0	1.23e-07	0	0	0	4.71e-08	0
emrD	0	0	0	0	0	0	0	3.52e-07	2.45e-08	1.02e-05	0	0	7.77e-06	4.33e-06	6.53e-06	7.05e-06	1.68e-06	2.42e-06	9.1e-06	8.16e-08	1.4e-06	0.000154	6.24e-06	1.28e-07	2.31e-07	3.31e-06	4.66e-05	1.85e-05	6.02e-06	2.9e-06	4.32e-07	0	0	1.42e-06	0	0	4.62e-08	0	0	5.14e-08	3.56e-06	1.48e-08	0	9.4e-08	2.46e-08	0	0	2.04e-08	0
emrE	0	0	0	0	0	0	0	0	0	0	0	0	0	0	1.49e-07	0	0	0	0	0	1.47e-07	0	0	0	0	0	0	0	0	0	0	0	0	1.87e-07	0	0	0	0	0	0	1.78e-06	0	0	0	0	0	0	0	0
emrK	0	0	5.17e-08	0	0	0	0	0	0	0	0	0	0	0	0	0	0	0	0	0	4.76e-07	2.42e-08	0	0	0	0	1.66e-08	0	0	0	0	0	0	7.33e-07	1.57e-08	0	0	0	0	6.97e-08	1.88e-06	0	0	1.35e-07	0	0	0	0	0
emrR	4.12e-07	0	0	0	0	0	1.36e-07	8.01e-07	0	8.76e-06	6.29e-08	4.86e-08	6.36e-06	5.49e-06	6.97e-06	6.17e-06	1.58e-06	2.36e-06	6.34e-06	1.52e-07	1.56e-06	9.64e-05	1.63e-05	8.79e-07	1.9e-06	5.91e-06	3.9e-05	1.5e-05	6.41e-06	8.52e-06	1.82e-06	0	0	6.42e-07	0	0	5.81e-08	0	0	7.64e-08	1.84e-06	3.29e-08	0	0	0	4.44e-08	0	0	0
emrY	4.27e-07	4.14e-07	0	3.31e-07	0	4.31e-08	4.71e-08	5.31e-07	9.52e-08	2.08e-05	2.16e-08	1.68e-08	7.72e-06	1.58e-05	1.43e-05	1.23e-05	3.88e-06	5.02e-06	5.38e-06	1.53e-07	6e-07	9.24e-05	1.04e-05	5.2e-06	1.05e-05	2.26e-05	3.99e-05	3.18e-05	1.55e-05	1.51e-05	9.84e-06	4.57e-08	0	5.69e-07	0	0	4.75e-08	0	0	9.23e-08	1.7e-06	0	0	8.63e-08	0	0	0	0	0
EreA	0	0	0	0	0	0	0	0	0	1.72e-08	0	4.07e-07	0	3.96e-08	8.23e-09	0	2.73e-07	7.06e-08	0	0	0	2.31e-08	0	0	0	0	0	0	0	0	0	0	0	0	0	0	0	9.14e-09	0	0	0	0	8.75e-08	4.14e-06	1.78e-07	8.02e-08	3.51e-07	6.14e-07	0
Erm(42)	0	0	0	0	0	0	0	0	0	0	0	0	0	0	0	0	0	0	0	0	0	0	0	0	0	0	0	0	0	0	0	0	0	0	0	0	0	0	0	0	0	0	0	7.18e-06	3.2e-07	4.14e-07	3.04e-07	7.37e-07	0
ErmA	0	0	8.22e-08	0	0	0	0	0	0	0	0	0	0	0	0	0	0	0	0	0	0	0	0	0	0	0	0	0	0	0	0	0	0	0	0	0	0	0	0	0	0	0	2.92e-08	9.7e-07	6.4e-07	4.26e-07	1.11e-06	7.19e-06	0
ErmB	1.11e-06	2.13e-06	1.12e-06	1.58e-06	4.58e-07	0	1.93e-07	1.42e-07	0	6.33e-09	0	0	0	9.67e-08	1.07e-06	0	0	2.3e-08	0	0	0	0	0	0	0	0	0	0	0	0	0	0	0	4.88e-07	1.28e-06	6.49e-06	2.19e-07	1.08e-06	1.24e-06	9.69e-07	6.63e-08	1.55e-06	0	5.01e-05	4.23e-05	1.88e-06	4.75e-05	1.27e-05	4.33e-08
ErmC	0	0	0	0	3.9e-08	0	0	0	0	0	0	0	0	0	0	0	0	0	0	0	0	0	0	0	0	0	0	0	0	0	0	0	0	0	0	0	0	0	0	0	0	0	0	2.52e-06	1.32e-07	5.78e-07	6.28e-08	1.04e-06	0
ErmF	0	0	1.77e-07	3.67e-07	0	7.96e-08	0	0	0	0	0	0	0	8.73e-08	2.39e-07	0	0	0	0	1.45e-08	0	0	2.12e-07	0	0	0	0	0	0	0	0	0	0	9.5e-08	8.82e-08	1.11e-07	2.68e-07	1.28e-06	7.16e-07	5.41e-07	5.99e-08	1.09e-07	4.82e-07	0.000291	0.000255	5.42e-06	0.000313	6.55e-06	0
ErmG	0	0	0	0	0	0	0	0	0	0	0	0	0	0	0	0	0	0	0	0	3.34e-08	0	0	0	0	0	0	0	0	0	0	0	0	0	0	0	2.48e-08	0	4.03e-08	8.28e-08	0	0	2.03e-07	7.12e-07	3.69e-06	3.78e-06	3.68e-06	0.000138	4.42e-08
ErmQ	0	0	0	0	0	0	0	0	0	0	0	0	0	0	0	0	0	0	1.24e-07	0	3.07e-08	0	0	0	0	0	0	0	0	0	0	0	0	1.83e-06	2.07e-07	1.39e-07	1.37e-07	6.92e-08	1.85e-08	1.78e-07	0	2.13e-07	1.26e-05	3.28e-06	1.61e-05	4.57e-05	6.41e-07	0.000209	4.07e-08
ErmT	1.48e-07	2.88e-07	8.15e-08	1.38e-07	3.87e-08	0	0	0	0	0	0	0	0	0	0	0	0	0	2.68e-08	0	3.32e-08	0	0	0	0	0	0	0	0	0	0	0	0	0	0	0	4.95e-08	3.74e-08	0	0	0	0	1.16e-07	1.28e-05	6.9e-06	1.73e-05	6.57e-07	3.09e-05	0
evgA	0	0	0	0	0	0	0	0	0	0	0	0	0	0	4.04e-08	0	0	0	0	0	7.62e-07	0	5.73e-08	0	0	0	0	0	0	0	0	0	0	5.84e-07	0	0	8.91e-08	0	0	3.3e-08	1.93e-06	0	0	3.19e-08	0	0	0	0	0
evgS	0	0	0	0	0	0	1.01e-08	0	0	0	0	1.74e-09	0	0	6.92e-09	0	0	0	0	0	5.98e-07	0	1.96e-08	0	0	0	0	0	1.01e-08	0	0	0	0	5.67e-07	0	0	3.56e-08	0	0	3.95e-08	1.83e-06	0	0	4.37e-08	0	0	0	0	0
fexA	0	0	0	7.11e-08	4.01e-08	0	0	0	0	0	0	0	0	0	0	0	0	0	0	0	0	0	0	0	0	0	0	0	0	0	0	0	0	0	0	0	0	0	0	0	0	0	5.98e-08	2.28e-06	4.9e-07	1.49e-07	2.15e-07	4.18e-06	0
floR	0	8.76e-08	0	0	0	0	0	8.76e-08	0	4.68e-06	0	1e-06	5.56e-06	5.98e-06	3.93e-06	3.6e-06	6.35e-06	3.43e-06	0	0	0	0	0	0	1.47e-08	3.8e-07	6.97e-08	2.92e-07	2.97e-08	8.18e-07	5.2e-08	0	0	0	0	0	0	0	2.43e-08	1.67e-08	0	2.87e-08	4.1e-07	7.52e-05	6.6e-06	2.62e-06	3.25e-06	2.19e-05	0
FosA2	0	0	0	0	0	0	0	0	0	0	0	0	0	0	0	0	0	0	3.33e-07	0	1.37e-07	9.26e-06	5.4e-07	0	3.62e-07	0	1.94e-06	7.86e-07	4.42e-07	0	0	0	0	0	0	0	0	0	0	0	0	0	0	0	0	0	0	0	0
FosA5	0	0	0	0	0	0	0	0	0	4.7e-08	0	0	0	0	0	0	0	0	5.01e-06	0	2.34e-07	9.49e-05	2e-06	0	0	0	6.8e-07	2.96e-07	8.09e-08	8.13e-07	0	0	0	0	0	0	0	0	0	0	0	0	0	0	0	0	0	0	0
gadX	0	0	0	0	0	0	4.38e-08	0	0	0	0	0	0	0	0	0	0	0	0	0	1.06e-06	0	0	0	0	0	0	0	1.32e-07	0	0	0	0	1.21e-06	0	0	4.43e-08	0	1.79e-08	3.2e-07	4.03e-06	2.12e-08	0	1.43e-07	3.53e-08	2.86e-08	2.8e-08	5.86e-08	0
H-NS	0	0	1.45e-07	2.45e-07	0	0	0	5.14e-07	0	9.8e-06	0	0	6.9e-06	1.18e-05	1.05e-05	7.07e-06	1.99e-06	2.85e-06	3.05e-06	3.6e-07	1.05e-06	4e-05	1.18e-05	1.55e-06	1.09e-06	7.69e-06	2.22e-05	1.16e-05	6.68e-06	4.36e-06	1.46e-06	0	0	8.91e-07	0	0	0	0	0	0	1.7e-06	0	0	4.74e-08	7.04e-08	0	0	5.84e-08	0
lnuA	2.25e-07	0	2.48e-07	2.09e-07	2.36e-07	0	7.44e-08	0	0	7.35e-07	0	0	8.48e-07	8.69e-07	1.48e-06	4.52e-07	2e-07	7.09e-08	0	0	0	0	0	0	0	0	0	0	0	0	0	0	0	0	0	0	0	0	0	0	0	0	0	2.27e-06	4.08e-07	1.14e-06	3.8e-07	9.45e-07	0
lnuB	0	0	0	0	0	0	0	0	0	0	0	0	0	0	0	0	0	0	1.15e-07	0	0	7.01e-08	1.45e-07	0	0	0	0	0	0	0	0	0	0	1.3e-07	7.29e-06	9.14e-07	2.5e-07	9.57e-08	8.05e-07	1.05e-06	9.28e-08	1.08e-05	7.06e-06	1.16e-06	5.67e-07	1.66e-06	1.32e-07	3.78e-05	0
lnuC	0	5.37e-07	1.07e-07	1.8e-07	6.58e-08	9.42e-08	1.92e-07	1.99e-06	9.16e-07	0	0	1.4e-07	0	0	0	0	0	0	0	0	0	0	0	0	0	0	0	0	4.49e-07	0	5.61e-08	0	0	9.73e-06	6.08e-05	3.71e-05	1.12e-05	3.36e-05	2.33e-05	3.24e-05	1.13e-07	7.75e-05	2.42e-06	5.8e-05	7.16e-05	1.18e-06	9.67e-05	2.73e-06	0
lnuD	0	0	0	0	0	0	0	0	0	4.24e-08	0	0	0	0	1e-07	0	0	3.48e-08	0	0	0	0	0	0	0	0	0	0	0	0	0	0	0	0	0	0	0	0	0	0	0	0	4.31e-08	1.19e-07	5.89e-08	0	9.33e-08	3.39e-06	0
lsaB	0	0	0	0	0	0	0	0	0	0	0	0	0	0	0	0	0	0	0	0	0	0	0	0	0	0	0	0	0	0	0	0	0	0	0	0	0	0	0	0	0	0	0	5.9e-07	0	4.03e-08	5.92e-08	3.2e-07	0
lsaE	0	0	0	0	0	0	0	0	0	0	0	0	0	0	0	0	0	0	1.81e-07	3e-08	0	2.66e-07	2.77e-07	0	0	0	0	0	0	0	0	0	0	2.54e-07	6.15e-06	1.66e-06	1.23e-07	2.26e-08	8.08e-07	8.37e-07	0	1.02e-05	6.87e-06	7.97e-07	4.84e-07	1.82e-06	1.8e-07	3.78e-05	0
marA	0	0	0	0	0	0	0	5.54e-07	0	3.82e-06	0	0	3.71e-06	2.44e-06	3.15e-06	3.74e-06	2.76e-07	6.86e-07	2.37e-06	0	6.13e-07	1.26e-05	9.16e-06	4.4e-08	9.18e-07	2.24e-06	2.04e-05	6.66e-06	4.09e-06	1.55e-06	2.71e-07	0	0	4.85e-07	0	0	2.53e-08	0	0	1.06e-07	1.36e-06	0	0	5.11e-08	0	0	0	0	0
mdfA	3.14e-08	0	0	0	0	0	0	2.58e-07	0	5.49e-06	0	0	3.27e-06	2.05e-06	3.33e-06	4.33e-06	6.87e-07	1.09e-06	4.29e-06	1.69e-07	1.02e-06	6.39e-05	8.27e-06	1.54e-07	2.23e-07	1.67e-06	1.81e-05	8.55e-06	4.93e-06	1.31e-06	9.14e-08	8.28e-08	0	6.92e-07	0	1.79e-08	5.92e-08	0	1.53e-08	6.58e-08	1.79e-06	0	0	5.58e-08	0	3.53e-09	0	0	0
mdtA	0	0	0	0	0	0	0	4.86e-07	0	1.73e-06	0	0	5.85e-07	1.56e-06	9.9e-07	1.01e-06	2.03e-07	3.68e-07	9.12e-07	0	8.3e-07	4.67e-06	7.58e-06	3.32e-07	0	1.44e-06	5.06e-06	6.63e-06	4.26e-06	7.3e-07	5.12e-08	0	0	3.08e-07	0	0	1.46e-08	0	0	4.73e-08	2.09e-06	0	0	0	0	1.89e-08	1.85e-08	1.94e-08	0
mdtB	0	8.59e-08	0	0	0	0	0	3.9e-07	5.1e-08	7.44e-06	0	0	2.19e-06	4.72e-06	6.5e-06	4e-06	1.1e-06	1.4e-06	4.05e-06	7.17e-08	0	0.000104	5.45e-06	1.89e-06	5.54e-06	8.06e-06	4.4e-05	2.21e-05	6.54e-06	6.9e-06	3.77e-06	7.47e-08	0	0	0	0	0	0	0	2.67e-08	0	0	0	2.31e-08	0	0	0	0	0
mdtC	9.27e-08	0	0	0	0	1.54e-08	0	6.17e-07	7e-09	1.16e-05	0	0	2.53e-06	1.81e-05	1.04e-05	5.97e-06	2.1e-06	2.54e-06	8.65e-06	3e-07	2.14e-08	0.000119	1.18e-05	1.61e-06	3.7e-06	1.32e-05	5.83e-05	2.97e-05	9.75e-06	6.98e-06	3.5e-06	0	0	0	0	1.38e-08	0	0	0	0	0	0	3.73e-08	0	0	0	0	0	0
mdtD	0	0	0	0	0	0	0	0	0	5.38e-06	0	4.95e-08	4.15e-06	1.65e-06	3.83e-06	4.34e-06	6.42e-07	7.99e-07	3.63e-06	1.16e-07	9.43e-07	6.14e-05	4.27e-06	2.15e-07	2.03e-07	1.55e-06	2.95e-05	1.17e-05	4.1e-06	1.83e-06	4.29e-07	7.57e-08	0	3.39e-07	0	0	1.15e-07	0	0	4.3e-08	1.74e-06	0	0	4.16e-08	2.06e-08	1.67e-08	0	1.71e-08	0
mdtE	0	0	0	0	0	0	0	0	0	0	0	0	0	0	2.02e-09	0	0	0	0	0	1.22e-06	0	0	0	0	0	0	0	6.25e-08	0	0	0	0	6.39e-07	0	0	9.46e-08	0	0	1.44e-07	3.4e-06	6.04e-08	0	1.89e-07	0	0	0	0	0
mdtF	0	0	0	0	0	0	0	0	0	5.9e-07	0	0	1.82e-07	5.94e-07	1.52e-07	2.59e-07	1.28e-07	7.5e-08	0	0	0	0	0	0	0	1.91e-06	1.87e-06	3.82e-07	1.96e-07	1.64e-07	2.94e-08	0	0	0	0	0	0	0	0	0	0	0	0	0	0	0	0	0	0
mdtG	0	2.58e-07	0	8.2e-08	0	6.4e-09	0	0	0	8.88e-06	0	0	4.77e-06	3.88e-06	4.55e-06	5.54e-06	1.36e-06	1.45e-06	3.3e-06	5.58e-08	9.84e-07	6.4e-05	1.12e-06	1.24e-06	1.38e-06	4.9e-06	6.73e-06	3.25e-06	3.13e-06	5.84e-06	1.86e-06	0	0	5.69e-07	0	0	3.54e-08	0	0	5.84e-08	2.17e-06	0	0	9.59e-08	2.38e-08	0	0	0	0
mdtH	0	0	0	0	0	0	0	2.64e-07	0	1.48e-06	0	0	6.42e-07	1.68e-06	7.52e-07	1.05e-06	3.55e-07	2.5e-07	3.01e-06	3.9e-08	4.69e-07	1.43e-05	8.47e-06	1.58e-07	2.03e-07	1.39e-06	1.24e-05	6.95e-06	4.18e-06	9.62e-07	1.93e-07	0	0	4.61e-07	0	0	2.56e-08	0	0	0	1.67e-06	0	0	1.62e-08	2.41e-08	7.81e-08	0	0	0
mdtK	8.65e-08	8.43e-08	0	0	0	0	0	2.39e-07	0	5.04e-06	0	0	3.3e-06	1.92e-06	3.26e-06	4.29e-06	5.19e-07	7.99e-07	2.09e-06	1.62e-08	4.5e-07	1.35e-05	4.19e-06	1.66e-07	1.89e-07	1.6e-06	2.12e-05	9.22e-06	4.25e-06	1.22e-06	2.19e-07	5.48e-08	0	2.67e-07	0	0	5.32e-08	0	3.84e-09	5.91e-08	1.55e-06	0	0	5.71e-08	0	0	0	0	0
mdtL	9.29e-08	0	0	0	0	0	0	0	0	1.14e-07	0	0	2.06e-08	0	6.34e-08	1.78e-07	2.19e-08	5.9e-09	0	0	1.14e-06	1.52e-07	1.35e-08	0	3.68e-08	0	2.48e-06	0	1.23e-07	0	0	0	0	1.16e-06	0	1.88e-08	1.4e-07	0	0	5.28e-08	3.21e-06	0	0	5e-08	4.96e-08	0	0	0	0
mdtM	0	0	0	0	0	0	0	0	0	5.12e-08	0	0	3.79e-08	2e-08	3.04e-08	9.08e-08	2.01e-08	1.39e-08	1.26e-06	3.59e-08	6.01e-07	5.71e-05	1.7e-06	0	6.67e-08	0	1.63e-06	6.61e-08	1.71e-07	4.68e-07	0	0	0	1.13e-06	1.49e-08	0	5.92e-08	0	0	8.23e-08	2.07e-06	0	0	7.95e-08	0	0	0	0	0
mdtN	0	0	0	0	0	0	0	0	0	5.24e-06	0	0	5.88e-06	9.88e-07	5.58e-06	4.31e-06	1.01e-06	1.02e-06	4.04e-09	1.44e-08	8.74e-07	7.3e-05	3.41e-08	3.68e-08	3.96e-08	4.26e-07	5e-07	4.85e-07	2.54e-07	1.76e-07	0	0	0	7.42e-07	0	0	1.77e-08	0	0	3.93e-08	2.61e-06	0	0	1.33e-07	0	0	0	0	0
mdtO	0	0	0	4.95e-08	0	0	0	0	0	0	0	0	0	0	3.03e-08	0	0	0	0	0	9.83e-07	0	3.43e-08	0	0	0	0	0	2.22e-07	0	0	0	0	1.02e-06	0	0	3.56e-08	0	0	1.98e-08	2.93e-06	0	0	1.53e-07	1.42e-08	2.3e-08	0	0	0
mdtP	0	0	0	0	0	2.26e-08	2.51e-08	0	0	8.08e-06	0	0	5.11e-06	8.85e-07	6.32e-06	5.64e-06	1.36e-06	1.54e-06	0	3.04e-08	9.42e-07	7.89e-05	3.09e-07	1.32e-07	0	4.4e-07	5.25e-07	9.56e-07	4.61e-07	2.2e-07	1.27e-08	0	0	1.33e-06	0	1.51e-08	2.49e-08	0	0	4.15e-08	3.11e-06	0	0	9.36e-08	1.99e-08	3.22e-08	0	0	0
mefA	0	8.71e-08	0	0	0	0	0	0	2.57e-08	1.71e-08	0	8.82e-08	0	0	6.09e-08	0	2e-08	1.42e-08	8.05e-08	0	0	9.19e-08	1.73e-07	0	0	0	0	0	0	0	0	0	0	3.67e-07	1.57e-05	5.58e-06	1.1e-06	2.06e-06	2.15e-06	2.68e-06	2.04e-08	2.12e-05	7.7e-06	4.27e-06	6.15e-06	3.27e-06	4.15e-06	5.14e-05	0
mefE	0	0	0	0	0	0	0	0	0	0	0	0	0	0	0	0	0	0	0	2.96e-08	2.76e-05	9.12e-08	7.97e-08	0	0	3.84e-08	0	0	0	0	0	0	0	0	0	0	0	0	0	0	0	0	0	0	0	0	0	0	0
mexB	0	1.2e-07	0	0	0	0	2.03e-08	7.67e-08	4.34e-08	4.24e-06	0	3.19e-05	3.34e-06	3.22e-06	1.83e-06	3.9e-06	2.09e-06	1.47e-05	0	0	0	1.8e-06	6.27e-07	5.62e-06	1.25e-05	1.9e-05	1.73e-05	1.49e-05	8.47e-06	2.03e-05	9.71e-06	0	0	0	0	0	0	0	8.09e-09	0	6.97e-08	0	9.97e-08	0	0	0	2.89e-08	0	0
mexD	5.59e-07	4.82e-07	0	1.61e-07	0	1.13e-08	1.72e-07	9.02e-07	4.65e-08	3.33e-05	2.14e-08	6.37e-08	1.7e-05	2.75e-05	2.46e-05	2.28e-05	5.57e-06	7.39e-06	1.09e-05	2.53e-07	3.83e-06	0.000179	2.22e-05	5.79e-06	1e-05	2.82e-05	2.9e-05	3.72e-05	2.45e-05	1.78e-05	1e-05	0	0	3.27e-06	1.18e-08	2.17e-08	2.14e-07	3.57e-08	1.96e-09	3.43e-07	9.5e-06	0	1.56e-08	3.87e-07	5.61e-08	3.78e-08	7.42e-09	3.87e-08	0
mexF	1.48e-07	1.23e-07	0	5.79e-08	5.02e-08	4.34e-08	2.03e-08	2.49e-07	0	2.31e-05	0	4.99e-05	1.99e-05	4.15e-05	1.85e-05	2.09e-05	1.93e-05	5.06e-05	9.56e-09	0	9.82e-08	3.36e-06	6.5e-07	8.02e-06	1.51e-05	5.53e-05	4.2e-05	5e-05	1.57e-05	6.97e-05	1.15e-05	0	0	5.46e-08	1.84e-08	0	1.15e-08	2.76e-08	8.62e-09	0	0	0	3.67e-08	5.6e-09	0	0	0	0	0
mexK	1.71e-07	5.16e-07	0	2.91e-07	1.79e-07	3.57e-08	7.92e-08	4.52e-07	1.81e-07	0.000202	2.59e-08	0.000117	0.000226	0.000188	0.000201	0.000206	0.000215	0.000214	1.26e-07	7.73e-08	2.18e-07	1.59e-05	7.54e-06	1.57e-05	3.45e-05	0.000133	0.000125	0.000133	4.53e-05	0.000162	2.64e-05	7.84e-08	0	3.07e-08	0	2.24e-08	1.64e-08	6.37e-08	3.2e-08	1.32e-08	0	0	6.01e-08	0	7.51e-08	0	5.33e-08	0	0
mexN	4.59e-07	3.64e-07	1.93e-08	1.77e-07	1.86e-08	1.06e-08	8.14e-08	5.91e-07	4.04e-08	2.85e-05	1.08e-08	2.3e-07	1.09e-05	1.56e-05	1.71e-05	1.6e-05	4.19e-06	6.05e-06	4.31e-06	2.71e-07	1.44e-06	3.87e-05	1.4e-05	7.33e-06	1.32e-05	2.75e-05	4.56e-05	3.16e-05	1.74e-05	1.94e-05	1.07e-05	4.5e-08	0	8.87e-07	0	0	4.32e-08	0	0	1.25e-07	3.79e-06	5.6e-09	1.39e-08	1.84e-07	9.33e-09	0	0	2.33e-08	0
mexQ	0	0	0	0	0	0	0	0	0	4.1e-07	0	9.12e-07	6.7e-08	8.32e-07	1.64e-07	6.99e-07	1.34e-07	5.53e-07	0	0	0	0	0	2.72e-07	4.96e-07	4.33e-06	2.65e-06	4e-06	1.38e-06	2.55e-06	2.29e-07	0	0	0	0	0	0	0	0	0	0	0	0	0	0	0	0	0	0
mexT	0	0	0	0	0	1.92e-08	0	0	0	3.98e-07	0	2.18e-05	1.46e-06	7.16e-07	4.41e-07	1.46e-07	2.46e-07	2.28e-07	0	0	0	0	1.78e-07	0	0	4.25e-07	1.95e-08	2.7e-07	7.74e-07	9.37e-07	0	0	0	0	0	0	0	0	5.95e-08	0	0	7.11e-08	3.03e-07	7.56e-05	1.32e-06	9.67e-07	2.98e-06	7.55e-06	0
mexW	9.87e-07	1.62e-07	0	6.2e-08	0	1.09e-08	0	2.33e-07	0	2.72e-06	0	2.6e-06	1.43e-06	5.28e-07	1.29e-06	1.7e-06	1.03e-06	5.62e-06	1.99e-08	0	2.24e-07	1.8e-05	4.83e-06	7.4e-06	2.05e-05	3.96e-05	2.75e-05	2.18e-05	1.07e-05	3.33e-05	1.5e-05	2.31e-08	0	0	0	0	0	0	9.75e-09	0	0	0	3.03e-08	0	0	7.66e-09	0	0	0
MOX-7	0	0	0	0	0	0	0	0	0	0	0	0	0	0	0	0	0	0	0	0	0	0	0	0	0	0	9.78e-07	3.93e-08	0	0	0	0	0	0	0	0	0	0	0	0	0	0	0	0	0	0	0	0	0
mphB	0	0	0	0	0	0	0	0	0	0	0	0	0	0	0	0	0	0	0	0	0	0	0	0	0	0	0	0	0	0	0	0	0	0	0	0	0	0	0	0	0	0	1.06e-07	8.78e-08	4.75e-08	1.3e-07	5.26e-08	7.98e-06	0
msrE	0	0	0	0	0	0	0	0	0	0	0	2.9e-06	3.56e-08	2.34e-07	0	0	0	3.5e-08	8.08e-08	0	0	7.68e-08	7.2e-08	0	0	3.91e-08	0	0	2.45e-08	3.3e-08	0	0	0	4.26e-07	1.55e-05	3.72e-06	5.93e-07	1.93e-07	1.58e-06	1.06e-06	1.7e-08	1.9e-05	8.4e-06	6.26e-05	2.65e-06	3.69e-06	3.15e-06	5.02e-05	0
OpmH	0	0	0	0	0	0	0	0	0	5.45e-07	0	2.1e-07	6.37e-07	4.04e-07	7.18e-07	2.13e-07	5.42e-07	1.77e-06	0	4.79e-08	2.25e-07	2.83e-06	1.1e-06	1.01e-06	2.4e-06	5.08e-06	3.04e-06	3.56e-06	1.68e-06	3.69e-06	1.75e-06	0	0	0	0	0	0	0	0	0	0	0	0	0	0	0	0	0	0
oprN	0	0	0	0	0	0	0	0	0	1.75e-07	0	1.42e-06	0	3.42e-08	3.51e-08	4.01e-08	1.38e-07	3.12e-07	0	0	0	8.77e-07	2.62e-08	1.1e-06	2.64e-06	5.02e-06	2.41e-06	3.1e-06	4.26e-07	1.57e-06	1.38e-06	0	0	0	0	0	0	0	0	0	0	0	0	0	0	0	0	0	0
OXA-184	0	0	0	0	0	0	0	0	0	0	4.45e-08	0	0	0	0	0	0	0	0	0	3.01e-07	0	3.53e-06	0	0	0	0	0	0	0	0	0	0	1.28e-07	0	0	0	0	0	0	0	0	0	0	0	0	0	0	0
OXA-21	0	0	0	0	0	0	0	0	0	0	0	2.63e-07	0	0	1.79e-08	0	1.17e-07	8.33e-08	0	0	0	0	0	0	0	0	0	0	0	0	0	0	0	0	0	0	0	1.99e-08	0	0	0	0	0	4.55e-06	2.35e-07	2.41e-07	2.63e-07	7.16e-07	0
OXA-225	0	0	0	0	0	0	0	0	0	0	0	0	0	0	0	0	0	0	0	0	0	0	0	0	0	0	0	0	0	0	0	0	0	0	0	0	0	0	0	0	0	0	0	6.83e-07	0	0	0	0	0
OXA-347	2.65e-07	3.47e-07	1.46e-07	0	6.94e-08	0	0	0	0	0	0	0	0	0	3.01e-08	0	0	0	0	0	0	3.42e-08	4.27e-08	0	0	0	0	0	0	0	0	8.5e-08	0	0	0	2.68e-08	0	0	0	0	0	2.12e-08	3.23e-08	1.44e-05	2.8e-05	8.22e-07	2.91e-05	8.94e-07	0
OXA-48	0	0	0	0	0	0	0	0	0	0	0	0	3.33e-08	0	1.09e-07	0	0	5.02e-08	0	0	0	0	0	5.42e-07	3.57e-07	3.38e-07	7.8e-07	9.82e-08	3.08e-07	1.2e-07	3.23e-07	0	0	0	0	0	0	0	0	0	0	0	0	0	0	0	0	0	0
OXA-85	0	0	0	0	0	0	0	0	0	0	0	6.12e-08	0	0	0	0	0	0	0	0	0	0	0	0	0	0	0	0	0	0	0	0	0	0	6.61e-07	0	1.82e-07	9.83e-08	0	4.25e-07	0	1.15e-06	0	6.98e-08	0	0	8.22e-08	0	0
OXY-2-7	0	0	0	0	0	0	0	0	0	0	0	0	0	0	0	0	1.35e-08	0	2.31e-08	2.54e-08	0	4.14e-05	1.49e-06	0	2.27e-08	0	4.4e-08	0	0	0	0	0	0	0	0	0	0	0	0	0	0	0	0	0	0	0	0	0	0
OXY-6-3	0	0	0	0	0	0	0	0	0	2.54e-08	0	0	0	0	0	0	1.51e-08	0	1.03e-06	2.69e-08	0	2.14e-05	3.14e-07	0	2.54e-08	0	1.47e-07	3.3e-08	0	2.65e-07	0	0	0	0	0	0	0	0	0	0	0	0	0	0	0	0	0	0	0
phoP	4.4e-07	4.76e-07	0	0	8.49e-08	4.88e-08	1.61e-07	9.56e-07	6.08e-08	7.32e-05	2.13e-08	3e-05	4.18e-05	4.18e-05	4.29e-05	6.06e-05	3.18e-05	8.7e-05	2.19e-06	2.33e-08	7.91e-07	7.13e-05	1.31e-05	1.63e-05	3.47e-05	0.00013	0.000143	0.000148	4.49e-05	0.000157	2.75e-05	2.08e-07	0	3.02e-07	0	0	2.69e-08	4.07e-08	2.2e-08	6.04e-08	1.51e-06	0	3.12e-08	5.89e-08	0	3.58e-08	0	0	0
phoQ	0	0	0	0	3.92e-08	0	0	1.14e-07	0	1.15e-06	0	0	3.1e-07	1.18e-06	8.86e-07	1.04e-06	3.49e-08	2.02e-07	2.54e-06	6.29e-08	7.08e-07	5.15e-05	2.26e-06	1.65e-07	1.67e-07	1.37e-06	2.13e-06	4.14e-06	3.92e-06	5.12e-07	8.65e-08	0	0	4.68e-07	0	1.51e-08	7.5e-08	0	0	1.39e-08	1.85e-06	0	1.46e-08	5.37e-08	0	0	0	0	0
PmrA	0	0	0	0	0	0	0	0	0	3.97e-06	0	0	3.39e-06	1.54e-07	2.28e-06	3.37e-06	5.06e-07	7.07e-07	2.45e-07	3.3e-08	7.99e-07	3.11e-07	5.83e-07	4.74e-08	2.77e-07	4.29e-07	2.26e-05	4.49e-06	2.43e-07	9.96e-07	5.3e-07	0	0	1.08e-06	0	0	1.27e-07	0	0	0	3.37e-06	2.61e-08	0	1.93e-07	0	0	0	0	0
PmrB	0	0	0	0	0	0	0	0	0	9.17e-08	0	0	0	0	2.26e-08	9.59e-08	7.08e-08	5.14e-09	1.79e-08	0	9.13e-07	2.56e-08	0	0	0	0	1.83e-06	0	9.86e-08	0	0	6.37e-08	0	1.36e-06	0	2.01e-08	1.23e-07	0	0	1.2e-07	2.68e-06	0	0	1.54e-07	0	2.14e-08	0	0	0
PmrC	0	0	0	0	0	0	0	0	0	6.41e-08	2.03e-08	0	1.4e-08	0	0	1.4e-07	0	0	0	0	9.06e-07	1.38e-07	0	0	2.49e-08	0	1.69e-06	1.67e-08	6.6e-08	0	0	8.53e-08	0	9.6e-07	0	0	4.83e-08	1.68e-08	8.99e-09	4.26e-08	3.01e-06	0	0	1.16e-07	0	0	0	0	0
PmrE	0	0	0	0	0	0	0	1.03e-07	0	5.28e-06	0	0	3.25e-06	2.6e-06	7.05e-06	4.47e-06	1.14e-06	9.76e-07	2.6e-06	6.14e-08	7.18e-07	4.6e-05	3.9e-06	2.32e-07	1.09e-07	3.77e-06	1.52e-05	6.88e-06	3.42e-06	1.53e-06	1.54e-07	0	0	4.33e-07	0	2.09e-08	3.13e-08	0	2.63e-08	5.22e-08	2.07e-06	0	0	1.01e-07	0	2.02e-08	0	3.97e-08	5.11e-06
PmrF	0	0	0	1.04e-07	0	0	5.67e-08	2.81e-07	0	7.54e-06	0	0	6.27e-06	2.5e-06	6.04e-06	5.82e-06	1.75e-06	2.21e-06	5.41e-06	1.98e-07	5.64e-07	0.000113	2.59e-06	1.33e-06	1.11e-06	4.92e-06	1.36e-05	7.76e-06	6.07e-06	6.91e-06	2.24e-06	0	0	3.33e-07	0	0	6.42e-08	0	0	1.47e-07	1.75e-06	0	0	6.07e-08	0	0	0	0	0
QnrD1	0	0	0	0	0	0	0	0	0	5.74e-06	0	0	1.05e-06	1.16e-06	1.22e-06	2.14e-06	3.6e-07	3.65e-07	0	0	0	0	0	0	0	0	8.96e-08	0	0	2.27e-07	0	0	0	0	0	0	0	0	0	0	0	0	0	0	0	0	0	0	0
ramA	0	0	0	0	0	0	0	6.22e-07	0	1.42e-06	0	0	1e-06	2.74e-06	1.82e-06	1.13e-06	1.55e-07	7.01e-07	3.55e-06	0	5.58e-07	6.67e-05	2.37e-06	4e-08	1.19e-07	1.98e-06	2.25e-05	1e-05	4.34e-06	1.53e-06	0	0	0	0	0	5.45e-08	0	0	0	0	0	0	0	0	0	0	0	0	0
robA	0	0	0	0	0	0	0	2.69e-07	0	6.87e-06	0	0	5.51e-06	3.04e-06	5.87e-06	4.88e-06	1.14e-06	1.34e-06	5.35e-06	1.02e-07	1.27e-06	9.43e-05	4.42e-06	1.04e-07	4.7e-08	3.12e-06	7.61e-06	8.56e-06	4.79e-06	1.82e-06	8.56e-08	0	0	1.15e-06	2.11e-08	5.09e-08	1.26e-07	0	0	4.66e-08	2.34e-06	2.01e-08	2.45e-08	1.35e-07	3.35e-08	2.71e-08	0	0	0
rosA	0	0	0	0	0	0	0	0	0	4.98e-06	0	0	7.47e-07	8.79e-06	4.22e-06	1.72e-06	3.92e-07	5.69e-07	0	0	0	7.05e-08	0	0	0	2.41e-06	5.7e-07	3.86e-07	1.76e-06	2.37e-07	0	0	0	0	0	0	0	0	0	0	0	0	0	0	0	0	0	0	0
rosB	2.08e-08	0	0	0	0	0	2.14e-08	0	0	1.4e-06	0	0	3.59e-07	1e-07	7.79e-07	4.11e-07	2.57e-07	2.19e-07	0	2.63e-08	1.45e-08	9.98e-06	0	0	0	0	1.14e-08	0	0	0	0	0	0	0	0	0	0	0	0	0	0	0	0	0	0	0	0	0	0
sat-1	0	0	0	0	0	0	0	0	0	0	0	6.44e-07	0	4.29e-08	0	0	0	0	0	0	0	0	0	0	0	0	0	0	0	0	0	0	0	0	0	0	0	4.9e-08	0	0	0	0	4.34e-08	1.6e-05	3.08e-07	1.46e-07	9.5e-07	1.84e-06	0
sat-4	0	0	0	0	0	0	0	0	0	0	0	0	0	0	0	0	0	0	0	0	0	0	0	0	0	0	0	0	0	0	0	0	0	0	1.01e-07	1.1e-06	1.68e-07	2.03e-07	5.72e-07	2.17e-07	0	6.44e-08	1.18e-07	4.98e-06	4.45e-06	5.12e-07	2.93e-06	6.83e-06	0
SHV-1	0	0	0	0	0	0	0	0	0	0	0	0	0	0	0	0	0	0	2.29e-08	0	0	3.5e-06	0	0	0	0	0	0	0	0	0	0	0	0	0	0	0	0	0	0	0	0	0	0	0	0	0	0	0
SHV-67	0	0	0	0	0	0	0	0	0	0	0	0	0	0	0	0	0	0	2.16e-06	2.59e-08	5.7e-08	2.62e-06	4.75e-07	0	0	0	0	0	0	0	0	0	0	0	0	0	0	0	0	0	0	0	0	0	0	0	0	0	0
smeA	0	0	0	0	0	0	0	0	0	0	0	0	0	0	0	2.82e-08	0	0	4.02e-08	1.86e-08	0	4.37e-06	1.53e-06	0	0	0	1.24e-07	8.16e-08	0	0	0	0	0	0	0	0	0	0	0	0	0	0	0	0	0	0	0	0	0
smeB	0	0	0	0	0	0	0	0	0	0	0	0	2.69e-07	0	0	2.77e-08	2.02e-08	9.47e-08	2.28e-07	1.55e-08	2.36e-08	1.15e-05	3.83e-06	0	5.6e-08	5.53e-09	1.31e-05	2.5e-06	1.21e-07	4.39e-07	2.9e-08	0	0	0	0	0	0	0	0	0	0	0	0	0	0	0	0	0	0
smeC	0	0	0	0	0	0	0	0	0	0	0	0	0	0	0	5.72e-08	0	2.64e-08	3.02e-08	0	0	9.38e-06	2.02e-06	0	0	4.42e-08	8.67e-08	7.12e-08	0	0	0	0	0	0	0	0	0	0	0	0	0	0	0	0	0	0	0	0	0
smeD	1.26e-07	6.72e-07	0	9.37e-07	0	0	0	6.84e-07	0	2.02e-07	0	0	0	0	1.23e-07	1.44e-07	0	2.68e-07	4.19e-08	0	2.28e-08	5.29e-06	3e-06	5.27e-07	7.65e-07	2.27e-06	2.54e-06	1.71e-06	3.93e-07	4.13e-07	1.12e-06	0	0	2.03e-08	0	0	0	0	0	0	0	0	0	0	0	0	0	0	0
smeE	1.23e-07	6.69e-07	0	9.84e-07	0	0	0	1.02e-06	0	1.69e-07	0	0	0	2e-08	4.1e-08	9.06e-08	0	1.08e-07	0	0	0	1.5e-07	2.7e-07	4.46e-07	4.28e-07	9.81e-07	1.7e-06	1.2e-06	6.72e-08	1.31e-07	5.07e-07	0	0	0	0	0	0	0	0	0	0	0	0	0	0	0	0	0	0
smeF	0	0	0	0	0	0	0	0	0	0	0	0	0	0	2.32e-08	2.05e-08	0	0	4.95e-08	1.86e-08	0	5.7e-06	2.05e-06	0	0	5.39e-08	8.52e-08	2.55e-08	6.42e-08	0	0	0	0	0	0	0	0	0	0	0	0	0	0	0	0	0	0	0	0
smeR	0	0	0	0	0	0	0	0	0	0	0	0	0	0	0	0	0	1.92e-08	1.02e-07	3.59e-08	0	5.11e-06	1.58e-06	0	0	0	1.15e-07	1.32e-07	5.82e-08	0	0	0	0	0	0	0	0	0	0	0	0	0	0	0	0	0	0	0	0
smeS	0	0	0	0	0	0	0	0	0	0	0	0	0	0	0	2.28e-08	0	3.76e-09	6.13e-08	0	1.75e-08	5.7e-06	1.25e-06	0	0	0	4.9e-08	3.9e-08	0	0	0	0	0	0	0	0	0	0	0	0	0	0	0	0	0	0	0	0	0
SRT-1	0	0	0	0	0	0	0	0	0	0	0	0	0	0	0	0	0	0	0	0	0	7.65e-06	3.1e-08	0	0	0	0	0	0	0	0	0	0	0	0	0	0	0	0	0	0	0	0	0	0	0	0	0	0
sul1	0	0	0	0	0	0	0	0	0	6.68e-06	3.97e-08	8.52e-07	7.43e-06	5.87e-06	5.43e-06	4.78e-06	9.36e-06	5.27e-06	6.84e-09	0	0	1.01e-07	0	0	0	6.88e-08	4.59e-08	1.63e-07	8.61e-08	2.9e-08	0	0	0	2.86e-08	1.36e-08	0	0	0	1.76e-08	0	0	0	6.26e-07	6.38e-05	6.46e-06	4.57e-06	1.59e-06	2.23e-05	0
sul2	0	0	0	0	6.87e-08	0	5.57e-09	0	0	1.74e-07	0	3.61e-06	1.23e-06	1.47e-06	9.12e-07	7.9e-08	4.85e-07	3.31e-07	0	0	0	0	0	0	1.47e-07	3.46e-07	7.38e-08	6.56e-08	6.67e-09	1.05e-06	0	0	0	2.88e-08	6.59e-08	7.96e-08	8.76e-08	3.31e-08	3.54e-08	1.29e-07	8.95e-08	5.29e-08	3.59e-07	9.56e-05	1.46e-05	3.24e-06	3.81e-06	1.33e-05	0
TEM-1	0	7.42e-07	6.88e-06	3.54e-07	3.99e-07	2.69e-07	8.4e-07	1.24e-06	6.81e-07	0	0	1.95e-07	5.32e-08	0	2.89e-08	0	1.13e-07	4e-08	1.61e-07	7.76e-08	0	1.83e-06	5.73e-07	3.7e-08	0	0	0	0	0	2.83e-08	0	2.61e-05	0	2.79e-08	0	0	2.12e-08	0	1.72e-08	9.43e-08	8.94e-07	0	4.81e-09	1.92e-06	1.35e-07	1.1e-07	6.25e-08	5e-07	0
tet32	6.27e-07	9.43e-07	6.82e-07	1.06e-06	6.78e-07	0	1.51e-07	5.54e-08	6.18e-07	0	2.23e-08	1.3e-07	6.74e-08	1.83e-07	8.09e-07	4.03e-08	1.07e-07	1.81e-08	5.47e-07	0	2.55e-08	1.98e-07	2.1e-07	0	0	0	0	2.68e-08	3.77e-08	2.31e-07	0	0	2.93e-08	3.38e-06	5.49e-05	6.25e-05	9.71e-06	2.47e-05	3.39e-05	2.47e-05	1.43e-07	5.76e-05	4.63e-06	0.000102	0.000133	4.85e-06	0.000173	3.34e-05	1.69e-08
tet34	0	0	0	0	0	0	0	0	0	0	0	0	0	0	0	0	0	0	0	0	0	0	0	0	0	0	0	0	0	0	0	0	0	0	0	0	0	0	0	0	0	0	0	0	0	0	0	3.65e-08	4.22e-05
tet35	0	0	0	0	0	0	0	0	0	0	0	0	0	0	0	0	0	0	0	0	0	0	0	0	0	0	0	0	0	0	0	0	0	0	0	0	0	0	0	0	0	0	0	0	0	0	0	3.51e-08	3.2e-05
tet39	0	0	0	0	0	0	0	0	0	3.54e-08	0	1.09e-07	0	0	5.32e-08	0	0	2.9e-08	0	0	0	0	0	2.68e-08	0	4.86e-08	9.73e-08	4.61e-08	1.83e-07	0	0	0	0	0	0	0	0	0	2.49e-08	1.71e-08	0	4.42e-08	0	1.01e-05	1.96e-07	7.94e-08	5.83e-08	5.08e-07	0
tet40	0	8.72e-08	4.93e-08	0	9.38e-08	0	0	0	0	0	0	0	0	0	1.56e-07	0	0	0	0	0	0	0	0	0	0	0	0	0	0	0	0	0	4.6e-08	1.84e-06	6.17e-06	1.19e-05	2.36e-06	7.38e-06	1.19e-05	4.21e-06	1.02e-07	6.41e-06	3.5e-08	2.1e-05	1.24e-05	4.06e-07	3.13e-05	4.96e-07	0
tet41	0	0	0	0	0	0	0	0	0	0	0	0	0	0	0	0	0	0	0	1.91e-08	0	7.63e-06	0	0	0	0	0	0	0	0	0	0	0	0	0	0	0	0	0	0	0	0	0	0	0	0	0	0	0
tet42	0	0	0	0	0	0	0	0	0	0	0	0	0	0	0	0	0	0	0	0	0	2.71e-06	0	0	0	0	2.77e-08	7.86e-07	1.04e-07	0	9.1e-08	0	0	0	0	0	0	0	0	0	0	0	0	0	0	0	0	0	0
tetA	0	0	0	0	0	0	0	0	0	0	0	0	0	7.15e-09	0	1.82e-08	0	0	0	0	0	0	0	0	0	0	0	0	9e-08	0	0	0	0	0	0	0	0	0	0	0	3.33e-06	0	0	4.88e-08	0	0	0	2e-08	0
tetA(P)	0	0	0	0	0	0	0	0	0	3.89e-08	0	0	0	0	0	0	0	0	1.38e-07	3.53e-08	7.1e-07	2.77e-07	6.15e-08	2.52e-08	0	2.29e-08	0	0	0	0	0	0	0	2.01e-06	5.74e-07	2.59e-07	3.51e-07	4.74e-07	2.64e-08	7.18e-07	1.97e-08	1.1e-06	2.08e-05	2.52e-06	9.25e-06	2.48e-05	7.76e-07	0.000124	2.57e-08
tetB(P)	0	0	0	0	0	0	0	0	0	7.14e-08	0	2.19e-07	0	1.23e-08	0	0	0	0	1.55e-07	4.55e-08	6.84e-07	4.17e-07	2.53e-07	1.62e-08	0	0	0	0	0	0	0	0	0	2.2e-06	3.16e-07	3.07e-07	1.55e-07	3.43e-07	8.1e-08	4.68e-07	2.54e-08	5.5e-07	2.05e-05	2.57e-06	9.03e-06	2.19e-05	8.03e-07	0.000122	1.66e-08
tetD	0	0	0	0	0	0	0	0	0	0	0	0	0	0	0	0	0	0	0	0	0	0	0	0	0	0	0	0	1.73e-07	0	0	0	0	0	0	0	0	0	0	0	3.39e-06	0	0	0	0	0	5.54e-08	0	0
tetG	0	0	0	0	0	0	0	0	0	4.21e-06	0	1.32e-07	4.13e-06	3.94e-06	3.52e-06	3.9e-06	5.1e-06	3.17e-06	0	0	0	0	0	0	0	0	0	2.33e-08	0	0	0	0	0	0	0	0	0	0	0	0	0	0	5.64e-08	1.73e-06	1.13e-06	2.98e-07	3.93e-08	4.81e-06	0
tetH	0	0	0	0	0	0	0	0	0	0	0	3.59e-07	0	0	0	0	0	2.87e-08	0	0	0	0	0	0	0	2.4e-08	0	0	0	0	0	0	0	0	0	0	0	0	0	0	0	2.91e-08	5.33e-08	2.01e-05	2.67e-07	1.57e-07	4.45e-07	1.19e-06	0
tetK	0	7.73e-08	1.31e-07	7.38e-08	4.16e-08	0	0	0	0	0	0	1.87e-08	0	0	0	1.59e-08	0	0	0	0	1.54e-08	0	0	0	0	0	0	0	0	0	0	0	0	1.69e-07	3.08e-06	3.17e-07	9.95e-07	3.1e-07	1.09e-06	3.1e-06	0	3.7e-06	3.2e-07	1.93e-06	4.47e-07	3.16e-07	1.68e-07	1.35e-05	0
tetM	1.13e-07	1.11e-07	6.5e-08	1.05e-07	5.95e-08	0	0	0	0	4.36e-08	0	3.18e-08	2.15e-07	2.9e-07	5.9e-07	3.42e-08	1.35e-07	5.33e-08	2.05e-08	0	5.09e-08	0	1.14e-08	0	0	0	0	2.84e-08	0	5.52e-07	0	0	0	1.25e-07	5.02e-06	1.54e-06	2.69e-07	8.5e-08	8.34e-07	8.18e-07	2.58e-08	6.77e-06	1.25e-07	2.33e-06	3e-07	1.13e-06	4.98e-07	9.53e-06	0
tetO	0	0	0	0	0	0	0	0	0	0	0	0	0	0	2.8e-08	0	0	0	0	0	0	0	0	0	0	0	0	0	0	0	0	0	0	0	4.07e-07	8.88e-06	3.12e-08	5.92e-07	4.09e-06	1.25e-07	8.77e-09	4.25e-07	9.78e-07	7.28e-06	1.01e-05	5.12e-07	1.2e-05	5.44e-06	0
tetQ	1.87e-07	3.64e-07	7.88e-07	1.13e-07	9.79e-08	0	1.65e-07	0	0	0	5.13e-09	4.41e-08	0	1.38e-08	4.3e-07	0	0	0	0	0	0	0	1.93e-08	0	0	0	0	0	0	0	0	0	6.28e-08	3.97e-07	3.17e-06	3.93e-06	1.9e-06	1.28e-05	1.55e-05	5.58e-06	7.09e-08	3.44e-06	1.09e-07	2.03e-05	2.81e-05	5.54e-07	7.56e-05	5.61e-07	0
tetS	0	0	0	0	0	0	0	0	0	0	0	8.35e-08	0	4.93e-07	5.36e-08	2.37e-08	7.12e-09	1.86e-08	0	0	0	0	0	0	0	0	8.31e-08	0	7.8e-08	0	0	0	0	0	0	0	0	0	0	0	0	0	4.61e-08	2.55e-07	0	7.64e-08	4.98e-08	2.12e-07	0
tetW	0	0	0	0	0	0	0	0	0	0	0	0	0	0	0	0	0	0	0	0	0	0	0	0	0	0	0	0	0	0	0	0	0	0	0	2.45e-07	0	0	1.03e-07	2.85e-08	0	5.06e-08	0	3.25e-07	1.16e-06	0	7.59e-07	0	0
tetX	0	0	0	0	0	0	0	0	0	0	0	3.04e-07	4.03e-08	0	0	0	0	0	0	0	0	0	0	0	0	0	0	0	0	9.06e-09	0	0	0	0	0	0	0	2.37e-08	2.57e-08	2.82e-08	0	0	1.2e-07	3.73e-05	4.38e-06	1.43e-06	3.09e-06	4.52e-06	0
tetY	0	0	0	0	0	0	0	0	0	3.57e-08	0	1.33e-05	0	9.1e-07	2.11e-08	0	6.2e-08	1.47e-08	0	0	0	0	0	2.71e-08	0	0	1.64e-08	6.98e-08	0	2.07e-08	0	0	0	0	0	0	1.55e-08	0	1.26e-08	0	0	0	7.26e-08	2.1e-05	7.05e-07	5.36e-07	8.67e-07	3.19e-06	0
tetZ	0	0	0	0	0	0	0	0	0	0	0	0	0	0	0	0	0	0	0	0	0	0	0	0	0	0	0	0	0	0	0	0	0	0	0	1.77e-08	0	0	0	0	0	0	1.02e-07	3.93e-06	2.47e-06	2.01e-06	4.02e-07	7.71e-06	0
tolC	1.69e-07	2.12e-08	0	1.12e-07	0	0	0	1.65e-07	2.2e-08	8.65e-06	0	0	7.2e-06	6e-06	6.07e-06	7.29e-06	1.79e-06	2.64e-06	5.53e-06	1.63e-07	1.39e-06	4.95e-05	5.94e-06	1.95e-07	3.11e-07	2.46e-06	3.39e-05	1.62e-05	6.7e-06	2.92e-06	3.56e-07	5.95e-08	0	1.06e-06	0	1.49e-08	3.62e-08	0	2.51e-08	4.11e-08	2.62e-06	0	1.43e-08	1.25e-07	0	1.59e-08	0	0	0
TriC	3.18e-07	0	0	5.3e-07	0	5.51e-08	0	0	0	1.78e-06	0	2.63e-06	4.85e-07	6.47e-07	5.47e-07	9.93e-07	5.44e-07	3.34e-06	7.17e-08	1.01e-08	3.4e-07	1.13e-05	7.49e-06	5.79e-06	1.31e-05	2.11e-05	1.92e-05	1.19e-05	9.56e-06	1.99e-05	8.94e-06	5.69e-08	0	1.85e-08	0	0	0	0	1.19e-08	0	0	0	0	0	0	0	0	0	0
vanRC	0	0	0	0	0	0	0	0	0	0	0	0	0	0	0	0	0	0	3.14e-06	1.33e-07	7.43e-06	9.78e-06	1.36e-05	0	0	0	0	0	0	0	0	0	0	0	0	0	0	0	0	0	0	0	0	0	0	0	0	0	0
vanRO	0	0	0	0	0	0	0	0	0	0	0	0	0	0	0	0	0	2.56e-08	0	0	0	1.7e-06	0	0	0	4.3e-08	0	0	0	0	0	0	0	0	0	0	0	0	0	0	0	0	0	0	0	0	0	0	0
vanSC	0	0	0	0	0	0	0	0	0	0	0	0	0	0	0	0	0	0	4.07e-06	2.24e-07	8.5e-06	7.17e-06	1.42e-05	0	0	0	0	0	0	0	0	0	0	0	0	0	0	0	0	0	0	0	0	0	0	0	0	0	0
vanXD	0	0	0	0	0	0	0	0	0	0	0	0	0	0	0	0	0	0	0	0	0	0	0	0	0	0	0	0	0	0	0	0	0	0	0	0	0	0	0	0	0	0	0	0	0	0	0	0	0
vanXYC	0	0	0	0	0	0	0	0	0	2.73e-08	0	0	0	0	0	0	0	0	1.77e-06	9.21e-08	2.13e-06	1.33e-06	7.24e-07	0	0	0	0	0	0	0	0	0	0	0	0	0	0	0	0	0	0	0	0	0	0	0	0	0	0
vanYG1	0	0	0	0	0	0	0	0	0	0	0	0	0	0	0	0	0	0	0	0	0	0	0	0	0	0	0	0	0	0	0	0	0	0	0	3.9e-07	0	6.95e-08	0	0	0	0	0	4.04e-07	7.33e-08	0	1.17e-06	0	0
y56 beta-lactamase	0	0	0	0	0	0	0	0	0	1.05e-06	0	0	3.36e-07	1.64e-07	4.78e-07	3.47e-07	3.06e-07	2.78e-07	0	0	0	0	0	0	0	0	0	0	0	0	0	0	0	0	0	0	0	0	0	0	0	0	0	0	0	0	0	0	0
[truncated: 51 more columns]
