# Supplementary material for: Metagenomic analysis reveals the microbiome and resistome in migratory birds
Source: Microbiome. 2020 Mar 2;8:26. doi: 10.1186/s40168-019-0781-8 (PMC7053137; doi:10.1186/s40168-019-0781-8)
Supplement: Supplementary file 14 — Additional file 13: Table S5. ARG types present in all bird species. [file 40168_2019_781_MOESM13_ESM.xlsx]

## Sheet: Sheet1
ARG types present in all bird species
Type Name	Classification	Mechanism
acrF	Multidrug	Efflux pump
arnA	Polymyxin	Altering cell wall charge
baeR	Multidrug	Efflux pump
baeS	Multidrug	Efflux pump
cpxR	Multidrug	Efflux pump
CRP	Multidrug	Efflux pump
emrA	Multidrug	Efflux pump
emrK	Tetracycline	Efflux pump
emrY	Multidrug	Efflux pump
evgS	Multidrug	Efflux pump
lnuC	Lincosamide	Antibiotic inactivation
mdtO	Multidrug	Efflux pump
mexD	Multidrug	Efflux pump
mexN	Aminocoumarin	Efflux pump
mefA	Macrolide	Efflux pump
msrE	Macrolide	Efflux pump
PmrB	Polymyxin	Altering cell wall charge
PmrE	Polymyxin	Altering cell wall charge
TEM-1	Beta-lactam	Antibiotic inactivation
tet32	Tetracycline	Target protection
tolC	Multidrug	Efflux pump
