# Supplementary material for: Metagenomic analysis reveals the microbiome and resistome in migratory birds
Source: Microbiome. 2020 Mar 2;8:26. doi: 10.1186/s40168-019-0781-8 (PMC7053137; doi:10.1186/s40168-019-0781-8)
Supplement: Supplementary file 15 — Additional file 14: Table S6. The 10 most abundant ARG types present in each bird species. [file 40168_2019_781_MOESM14_ESM.xlsx]

## Sheet: Sheet1
The 10 most abundant ARG type presented in each bird species
Abundance	Anser indicus	Anser anser	Anser cygnoides	Anser fabalis	Grus grus	Tadorna tadorna	Tadorna feruginea	Alba alba	Cygnus cygnus	Tringa nebularia
1	mexK	TEM-1	mexD	phoP	mexK	CRP	CRP	lnuC	ErmF	ErmF
2	acrF	lnuC	acrE	mexK	acrF	tet34	TEM-1	mefA	tet32	tet32
3	phoP	mexD	gadX	mexF	arnA	tet35	mexD	cpxR	lnuC	lnuC
4	arnA	CRP	emrD	acrF	phoP	PmrE	smeD	CRP	ErmQ	APH(3')-IIIa
5	mexF	bacA	mexN	CRP	mexD	CARB-2	cpxR	acrD	APH(3')-IIIa	ErmB
6	mexB	cpxR	cpxR	cpxR	CRP	cpxR	APH(3')-Ia	arnA	tetA(P)	tetQ
7	mexD	cpxA	mdtP	cpxA	cpxA	DHA-7	mexN	PmrF	tetB(P)	sul2
8	CRP	mexN	cpxA	mexW	cpxR	arnA	cpxA	emrR	msrE	floR
9	mexN	emrY	CRP	bacA	emrD	cat	lnuC	H-NS	tetQ	msrE
10	cpxR	tet32	acrS	mexN	bacA	lnuC	bacA	emrA	ErmB	CARB-16
