# Supplementary material for: Metagenomic analysis reveals the microbiome and resistome in migratory birds
Source: Microbiome. 2020 Mar 2;8:26. doi: 10.1186/s40168-019-0781-8 (PMC7053137; doi:10.1186/s40168-019-0781-8)
Supplement: Supplementary file 16 — Additional file 15: Table S7. Network properties on co-occurrence patterns of ARG types in bird populations. [file 40168_2019_781_MOESM15_ESM.xlsx]

## Sheet: Sheet1
Network properties on co-occurrence patterns of ARG types in bird populations
Topological properties	Numbers
Edges	93
Vertices	49
Diameter	4.378
Modularity	0.634
Average degree	3.796
Average path length	2.28
Clustering coefficient	0.508
