# Supplementary material for: Metagenomic analysis reveals the microbiome and resistome in migratory birds
Source: Microbiome. 2020 Mar 2;8:26. doi: 10.1186/s40168-019-0781-8 (PMC7053137; doi:10.1186/s40168-019-0781-8)
Supplement: Supplementary file 17 — Additional file 16: Table S8. Network properties on co-occurrence patterns between ARG types and micriobial taxa in bird populations. [file 40168_2019_781_MOESM16_ESM.xlsx]

## Sheet: Sheet1
Network properties on co-occurrence patterns between ARG types and micriobial taxa in bird populations
Topological properties	Numbers
Edges	164
Vertices	87
Diameter	4.413
Modularity	0.79
Average degree	3.77
Average path length	2.165
Clustering coefficient	0.553
