# Supplementary material for: Metagenomic analysis reveals the microbiome and resistome in migratory birds
Source: Microbiome. 2020 Mar 2;8:26. doi: 10.1186/s40168-019-0781-8 (PMC7053137; doi:10.1186/s40168-019-0781-8)
Supplement: Supplementary file 18 — Additional file 17: Table S9. Detailed information of sequencing depth and antibiotic resistance gene number in 99 samples from bird and its associated environments. [file 40168_2019_781_MOESM17_ESM.xlsx]

## Sheet: Sheet1
Best_Hit_ARO	GGL-A1	GGL-A15	GGL-A16	GGL-A17	GGL-A18	GGL-A19	GGL-A20	GGL-A3	GGL-A4	GGL-A6	GGL-A8	GGL-A9	GGL-B11	GGL-B12	GGL-B13	GGL-B14	GGL-B15	GGL-B16	GGL-B17	GGL-B4	GGL-B5	GGL-B7	GGL-B9	GGL-H1	GGL-H10	GGL-H2	GGL-H3	GGL-H4	GGL-H5	GGL-H6	GGL-H7	GGL-H8	GGL-H9	GGL-S1	GGL-S10	GGL-S11	GGL-S14	GGL-S15	GGL-S17	GGL-S20	GGL-S21	GGL-S3	GGL-S5	GGL-S7	GGL-W1	GGL-W10	GGL-W12	GGL-W2	GGL-W3
AAC(2')-Ib	0	0	0	0	0	0	0	0	0	0	0	0	0	0	0	0	0	0	0	0	0	0	0	0	0	0	0	0	0	0	0	0	0	1.16654e-07	3.57472e-07	1.31027e-07	5.32423e-08	0	0	0	0	2.40015e-07	0	4.04645e-06	0	0	0	0	0
AAC(3)-Ia	0	0	0	0	0	0	5.33243e-08	0	0	0	0	0	0	4.72265e-08	0	0	0	1.00844e-07	0	0	0	0	0	0	0	0	0	0	0	0	0	0	0	0	0	0	0	0	0	0	0	0	0	0	2.77929e-07	1.34887e-07	0	1.12258e-06	8.77406e-07
AAC(3)-Ib	0	0	0	0	0	0	0	0	0	0	0	0	0	0	0	0	0	0	0	0	0	0	0	0	0	0	0	0	0	0	0	0	0	4.07315e-07	0	0	0	0	0	0	0	0	1.28381e-06	0	0	0	0	0	0
AAC(3)-Ic	0	0	0	0	0	0	0	0	0	0	0	0	0	0	0	0	0	0	0	0	0	0	0	0	0	0	0	0	0	0	0	0	0	0	3.55329e-07	3.61725e-07	0	0	0	0	0	0	0	3.45392e-07	0	0	0	0	0
AAC(3)-IIa	0	0	0	0	0	0	0	0	0	0	0	0	8.26438e-08	0	0	0	0	0	0	0	0	0	0	0	6.70823e-06	0	0	2.99346e-08	8.10278e-06	3.62004e-08	1.98246e-08	1.12765e-07	2.08164e-07	0	0	0	0	0	0	0	0	0	0	0	2.51853e-07	0	7.68909e-08	0	0
AAC(3)-IIc	0	0	0	0	0	0	0	0	0	0	0	0	0	0	0	0	0	0	0	0	0	0	0	0	0	0	0	0	0	0	0	0	0	0	0	0	0	0	0	0	0	0	0	0	0	0	0	0	0
AAC(3)-IV	0	0	0	0	0	0	0	0	0	0	0	0	0	0	0	0	0	0	0	0	0	0	0	0	0	0	0	0	0	0	0	0	0	0	0	0	0	0	0	0	0	0	0	0	0	0	0	0	0
AAC(6')-I30	0	0	0	0	0	0	0	0	0	0	0	0	0	0	0	0	0	0	0	0	0	0	0	0	0	0	0	0	0	0	0	0	0	0	0	0	0	0	0	0	0	0	0	0	0	0	0	0	0
AAC(6')-Ib7	0	0	0	0	0	0	0	0	0	0	0	0	0	0	0	0	0	0	0	0	0	0	0	0	0	0	0	0	2.58017e-07	0	2.49295e-07	0	0	0	0	0	0	0	0	0	0	0	0	0	3.38774e-07	2.46709e-07	1.04688e-07	7.35586e-08	4.13585e-08
AAC(6')-Ic	0	0	0	0	0	0	0	0	0	0	0	0	0	0	0	0	0	0	0	0	0	0	0	0	0	0	0	0	0	0	0	0	0	0	0	0	0	0	0	0	0	0	0	0	0	0	0	0	0
AAC(6')-Ie-APH(2'')-Ia	0	5.86955e-09	6.33027e-08	0	0	0	0	0	0	0	0	1.78681e-06	0	0	0	3.10388e-08	0	0	1.6632e-07	0	0	0	0	1.33173e-05	2.87482e-05	4.02112e-05	1.32527e-06	1.59121e-06	1.01699e-05	1.90914e-05	5.65862e-05	1.12747e-05	2.27071e-05	2.85909e-08	0	0	0	0	0	0	0	0	0	0	0	0	2.70592e-08	0	0
AAC(6')-IIa	0	0	0	0	0	0	0	0	0	0	0	0	0	0	0	0	0	0	0	0	0	0	0	0	0	0	0	0	0	0	0	0	0	0	0	0	0	0	0	0	0	0	0	0	0	1.01794e-07	0	0	0
AAC(6')-IIc	0	0	0	0	0	0	0	0	0	0	0	0	0	0	0	0	0	0	0	0	0	0	0	0	0	0	0	0	0	0	0	0	0	0	0	0	0	0	0	0	0	0	0	0	0	0	0	0	0
AAC(6')-Iv	0	0	0	0	0	0	0	0	0	0	0	0	0	0	0	0	0	0	0	0	0	0	0	0	0	0	0	0	0	0	0	0	0	0	0	0	0	0	0	0	0	0	0	0	0	0	0	0	0
aad(6)	0	0	0	0	0	0	0	0	0	0	0	0	0	0	0	0	0	0	0	0	0	0	0	0	5.0907e-08	0	3.82832e-08	8.93854e-08	7.828e-08	1.69168e-08	1.0049e-06	0	4.93531e-08	0	0	0	0	0	0	0	0	0	0	0	0	0	0	0	0
aadA	0	0	0	0	0	0	0	0	0	0	0	0	0	0	0	0	0	0	4.97121e-08	0	0	0	0	3.16923e-08	0	4.6239e-06	0	3.25373e-07	1.04345e-05	0	3.39798e-07	7.77036e-07	5.0802e-06	0	0	0	6.80597e-08	0	0	0	0	0	0	0	3.94318e-07	1.11817e-06	3.7274e-07	2.36918e-07	1.73774e-07
aadA13	0	0	0	0	0	0	0	0	0	0	0	0	0	0	0	0	0	0	0	0	0	0	0	0	0	0	0	0	0	0	0	0	0	0	0	0	0	0	0	0	0	0	0	0	0	0	0	0	0
aadA3	0	0	0	0	0	0	0	0	0	0	0	0	0	0	0	0	0	0	0	0	0	0	0	0	0	0	0	0	0	0	0	0	0	0	0	0	0	0	0	0	0	0	0	0	1.62431e-07	1.85176e-07	3.44298e-07	1.61046e-07	0
aadA5	0	0	0	0	0	0	0	0	0	0	0	0	0	0	0	0	0	0	0	0	0	0	0	0	6.40098e-06	4.45292e-07	0	2.06961e-08	3.33615e-07	1.48475e-07	0	1.01138e-07	0	0	0	0	0	0	0	0	0	0	0	0	0	0	0	0	0
aadA6/aadA10	0	0	0	0	0	0	0	0	0	0	0	0	0	0	0	0	0	0	0	0	0	0	0	0	0	0	0	0	0	0	0	0	0	0	0	0	0	0	0	0	0	0	0	0	0	0	0	0	0
abeM	0	0	0	0	0	0	0	0	0	0	0	0	0	0	0	0	0	0	0	0	0	0	0	0	0	0	0	0	2.74918e-05	0	0	0	0	0	0	0	0	2.94684e-08	4.29792e-08	0	0	0	0	0	5.90538e-08	0	0	0	0
ACC-3	0	0	0	0	0	2.15243e-08	0	0	0	0	0	0	0	0	3.82901e-08	0	1.50661e-06	1.45453e-08	2.09134e-07	7.44792e-06	0	0	0	0	0	0	0	0	0	0	0	0	0	0	0	0	0	0	0	0	0	0	0	0	0	0	0	0	0
ACI-1	0	0	0	0	0	0	0	0	0	0	0	1.10381e-07	0	0	0	0	0	0	0	0	0	0	0	0	0	0	0	0	0	3.83838e-06	3.61343e-07	0	2.05536e-06	0	0	0	0	0	0	0	0	0	0	0	0	0	0	0	0
acrB	1.18613e-06	5.22122e-06	1.70712e-06	0	1.45944e-07	2.94652e-07	0	7.43113e-08	4.6311e-06	4.22099e-06	6.14756e-06	9.61365e-07	7.0089e-06	6.34186e-05	7.5197e-06	1.52988e-05	3.99786e-05	6.49182e-07	0.000238299	9.0757e-05	0.000385544	0.000195869	0.000130146	1.02371e-07	2.67015e-05	1.50395e-06	3.80288e-08	5.64343e-08	9.72212e-06	1.13351e-05	1.18172e-05	1.32474e-06	1.90919e-06	1.08368e-06	1.17118e-06	3.16174e-06	0	3.94802e-07	6.48633e-08	2.53574e-08	0	2.34107e-08	3.83599e-07	2.85165e-06	8.57619e-08	0	1.51875e-07	6.62265e-08	1.78151e-07
acrD	1.08778e-06	5.2066e-06	2.06801e-06	0	1.53403e-07	2.38881e-07	1.64411e-08	3.81671e-07	4.27612e-06	5.23163e-06	6.42099e-06	1.15103e-06	5.97895e-06	1.05849e-05	3.18111e-06	5.24514e-06	6.33506e-06	4.57819e-07	2.27367e-05	6.48757e-05	2.7797e-07	6.47862e-05	3.8782e-05	1.3351e-07	1.31285e-05	1.51225e-06	7.04467e-08	7.91107e-08	8.50885e-06	1.14146e-05	1.1e-05	9.66831e-07	2.00412e-06	4.03633e-09	6.17148e-09	0	0	0	0	8.94086e-08	3.39473e-08	0	1.26756e-08	1.37189e-07	3.20514e-08	0	2.68481e-08	4.60707e-08	3.06864e-08
AcrE	1.13144e-06	4.46033e-06	1.87614e-06	0	4.08566e-07	1.00483e-07	0	6.83393e-07	3.7516e-06	5.42073e-06	5.30324e-06	1.28817e-06	0	7.53346e-06	2.02493e-07	4.44216e-06	2.2437e-06	3.89294e-07	2.79978e-07	3.16346e-05	2.4379e-07	4.00221e-06	8.21493e-06	0	6.59389e-06	6.23037e-07	6.59934e-08	5.54903e-08	7.54833e-06	1.13292e-05	1.20822e-05	1.14114e-06	2.30004e-06	0	0	0	0	0	0	0	0	0	0	0	0	2.31123e-08	0	0	0
AcrF	1.08496e-06	3.75253e-06	2.02748e-06	3.61295e-08	2.53897e-07	5.75323e-08	3.95776e-08	3.0731e-07	4.38402e-06	3.93199e-06	5.75666e-06	1.12227e-06	0	9.55875e-07	1.82788e-06	4.7452e-06	4.45387e-07	6.47413e-07	9.71887e-05	3.03514e-05	1.16789e-05	6.86021e-05	8.68203e-06	5.07125e-08	1.34585e-05	2.05374e-06	4.2339e-08	6.64625e-08	1.21286e-05	1.13677e-05	1.22933e-05	1.39466e-06	2.05267e-06	1.0499e-08	0	0	0	0	0	0	0	0	0	1.32426e-07	3.66118e-08	2.90831e-08	1.0023e-07	1.00706e-07	8.90006e-08
AcrS	4.32752e-07	2.65236e-06	1.35504e-06	0	4.18801e-07	1.22017e-07	0	3.20563e-07	2.01607e-06	2.7934e-06	3.13266e-06	7.84025e-07	1.19701e-08	1.39282e-06	7.21588e-08	3.96275e-06	3.66662e-07	3.11555e-07	4.92267e-07	2.24653e-05	1.39519e-07	3.59289e-06	7.48831e-06	0	3.88165e-06	1.65492e-07	0	2.67594e-08	5.45553e-06	7.86132e-06	6.0008e-06	1.01531e-06	1.09338e-06	0	0	0	0	0	0	0	0	0	0	0	0	2.80419e-08	0	0	0
ACT-12	0	0	0	0	0	0	0	0	0	0	0	0	0	0	0	0	0	0	1.07098e-06	3.07722e-07	0	0	0	0	4.46652e-06	0	0	6.8247e-09	0	0	4.85805e-08	0	0	0	0	0	0	0	0	0	0	0	0	0	0	0	0	0	0
ACT-2	0	0	0	0	0	0	0	0	0	0	0	0	0	1.37624e-06	7.69979e-07	0	0	0	0	9.73366e-07	0.000228422	2.63801e-08	6.39376e-09	0	0	0	0	0	0	0	0	0	0	0	0	0	0	0	0	0	0	0	0	0	0	0	7.64549e-08	0	0
ACT-23	0	0	0	0	0	0	0	0	0	0	0	0	0	0	0	0	0	0	0	0	0	0	0	4.56267e-08	2.18212e-06	6.47959e-07	3.15197e-08	0	4.81923e-07	0	2.37482e-08	0	0	0	0	0	0	0	0	0	0	0	0	0	0	0	0	0	0
ACT-28	0	0	0	0	0	0	0	0	0	0	0	0	0	0	0	0	0	0	0	0	0	0	0	0	0	0	0	0	0	0	0	0	0	0	0	0	0	0	0	0	0	0	0	0	1.25163e-07	0	0	2.47296e-07	0
ACT-29	0	0	0	0	0	0	0	0	0	0	0	0	0	0	0	0	0	3.10774e-08	5.51301e-05	0	0	0	0	0	3.26964e-06	0	0	0	0	0	0	0	0	0	0	0	0	0	0	0	0	0	0	0	0	0	0	0	0
ACT-4	0	0	0	0	0	0	0	0	0	0	0	0	0	0	0	0	0	0	0	0	0	0	0	0	0	0	0	0	0	0	0	0	0	0	0	0	0	0	0	0	0	0	0	0	0	0	0	0	0
ACT-9	0	0	0	0	0	0	0	0	0	0	0	0	0	0	0	0	0	0	0	0	0	0	0	0	0	0	0	0	0	0	0	0	0	0	0	0	0	0	0	0	0	0	0	0	6.48751e-08	0	0	0	7.40621e-08
adeA	0	0	0	0	0	0	0	0	0	0	0	0	0	0	0	0	0	0	0	0	0	0	0	0	0	0	0	0	0	0	0	0	0	0	0	0	0	0	0	0	0	0	0	0	0	0	0	0	0
adeB	0	0	0	0	0	0	0	0	0	0	0	0	0	0	0	0	0	0	0	0	0	0	0	0	0	0	0	0	0	0	0	0	0	0	0	0	0	0	0	0	0	0	0	0	1.04946e-06	0	0	0	0
adeC	0	0	0	0	0	0	0	0	0	0	0	0	0	0	0	0	0	0	0	0	0	0	0	0	0	0	0	0	0	0	0	0	0	0	0	0	0	0	0	0	0	0	0	0	0	0	0	0	0
adeF	0	0	0	0	0	0	0	0	0	0	0	0	0	0	0	0	0	0	0	0	0	0	0	0	0	0	0	0	0	0	0	0	0	0	0	0	0	0	0	7.5518e-08	1.60094e-06	9.03824e-07	1.89769e-07	0	2.43814e-07	0	7.56407e-08	0	0
adeG	0	0	0	0	0	0	0	0	0	0	0	0	0	0	0	0	0	0	0	0	0	0	0	0	0	0	0	0	0	0	0	0	0	0	0	0	0	0	0	0	0	0	0	0	0	0	0	0	0
adeH	0	0	0	0	0	0	0	0	0	0	0	0	0	0	0	0	0	0	0	0	0	0	0	0	0	0	0	0	0	0	0	0	0	0	0	0	0	0	0	0	0	0	0	0	0	0	0	0	0
adeI	0	0	0	0	0	0	0	0	0	0	0	0	0	0	0	0	0	0	0	0	0	0	0	0	0	0	0	0	0	0	0	0	0	0	0	0	0	0	0	0	0	0	0	0	0	0	0	0	0
adeJ	0	0	0	0	0	0	0	0	0	0	0	0	3.72232e-08	0	4.94789e-08	0	0	0	0	0	0	0	0	0	0	0	0	0	0.000230162	3.44931e-08	0	0	0	2.75519e-08	0	0	0	5.23908e-08	2.79206e-07	0	0	0	1.65519e-07	0	2.22438e-08	8.06206e-08	0	4.22449e-08	0
adeK	0	0	0	0	0	0	0	0	0	0	0	0	0	0	0	0	0	0	0	0	0	0	0	0	0	0	0	0	2.45283e-05	0	0	0	0	0	0	0	0	0	0	0	0	0	0	0	0	0	0	0	0
adeL	0	0	0	0	0	0	0	0	0	0	0	0	0	0	0	0	0	0	0	0	0	0	0	0	0	0	0	0	0	0	0	0	0	0	0	0	0	0	0	0	0	0	0	0	6.57636e-07	0	0	0	0
adeR	0	0	0	0	0	0	0	0	0	0	0	0	0	0	0	0	0	0	0	0	0	0	0	0	0	0	0	0	0	0	0	0	0	0	0	0	0	0	0	0	0	0	0	0	0	0	0	0	0
AER-1	0	0	0	0	0	0	0	0	0	0	0	0	0	0	0	0	0	0	0	0	0	0	0	0	0	0	0	0	0	0	0	0	0	0	0	0	0	0	0	0	0	0	0	0	0	0	0	0	0
Agrobacterium fabrum chloramphenicol acetyltransferase	0	0	0	0	0	0	0	0	0	0	0	0	0	0	0	0	0	0	0	0	0	0	0	0	0	0	0	0	0	0	0	0	0	9.32911e-08	1.25181e-06	1.03648e-06	0	3.47735e-08	0	0	0	7.48565e-08	0	0	0	0	0	0	0
ANT(2'')-Ia	0	0	0	0	0	0	0	0	0	0	0	0	0	0	0	0	0	0	0	0	0	0	0	0	0	0	0	0	2.89407e-08	0	0	0	0	0	0	0	0	0	0	0	0	0	0	0	6.13139e-07	2.20108e-07	9.96268e-08	0	0
ANT(3'')-IIa	0	0	0	0	0	0	0	0	0	0	0	0	0	0	0	0	0	0	0	0	0	0	0	0	0	0	0	0	4.8239e-06	0	0	0	0	0	0	0	0	0	0	0	0	0	0	0	0	0	2.60353e-07	0	0
ANT(3'')-IIc	0	0	0	0	0	0	0	0	0	0	0	0	3.48732e-08	0	0	0	0	0	1.58435e-07	0	0	0	0	0	0	0	0	0	4.58241e-07	0	0	0	0	0	0	0	0	0	0	0	0	0	0	0	3.44403e-07	0	0	0	0
ANT(6)-Ia	0	0	0	0	0	0	0	0	0	0	0	0	0	0	0	0	0	0	0	0	0	0	0	0	6.07113e-09	0	0	5.0467e-08	6.61953e-08	4.84677e-08	4.24748e-08	0	0	0	0	0	0	0	0	0	0	0	0	0	3.09287e-08	0	0	0	0
ANT(6)-Ib	0	0	0	0	0	0	0	0	0	0	0	0	0	0	0	0	0	0	0	0	0	0	0	0	0	9.08458e-07	0	0	0	0	1.59136e-07	0	0	0	0	0	0	0	0	0	0	0	0	0	0	0	0	0	0
APH(2'')-If	0	0	0	0	0	0	0	0	0	0	0	1.04103e-07	0	0	0	0	0	0	0	0	0	0	0	5.78884e-07	6.84131e-07	2.5895e-07	0	5.71933e-08	1.96583e-07	1.06566e-06	9.85938e-07	2.29804e-07	8.40043e-06	0	0	0	0	0	0	0	0	0	0	0	0	0	0	0	0
APH(3')-Ia	0	0	0	0	0	0	7.36696e-09	0	0	0	0	0	1.20664e-07	0	0	0	0	0	0	8.89855e-07	0	0	0	0	1.0681e-07	0	5.45051e-08	0	2.01286e-07	0	0	0	0	0	0	0	0	0	0	0	0	0	0	0	1.69592e-06	4.66698e-07	4.24664e-07	1.18678e-06	8.28559e-07
APH(3')-Ib	0	0	0	0	0	0	0	0	0	0	0	0	0	0	0	0	0	0	0	0	0	0	0	0	6.41295e-08	0	0	0	0	0	0	0	0	0	0	0	0	0	0	0	0	0	0	0	0	0	2.09087e-07	1.08763e-07	0
APH(3'')-Ib	0	0	0	0	0	0	0	0	0	0	0	3.73098e-07	0	1.80755e-08	0	0	0	0	0	0	0	0	0	3.98354e-06	3.04224e-06	7.49061e-07	0	0	4.05173e-06	1.24054e-05	6.65057e-07	1.65351e-07	1.34164e-07	8.08501e-08	0	0	0	0	0	0	0	0	0	0	6.12402e-07	2.64864e-07	5.4592e-07	0	3.17709e-07
APH(3')-IIa	0	0	0	3.81787e-08	0	0	0	0	0	0	0	0	0	1.02212e-08	0	0	0	0	0	8.69051e-08	0	0	0	0	0	0	0	0	0	0	0	0	0	0	0	0	0	0	0	0	0	1.04354e-08	0	0	8.34265e-07	3.49504e-08	6.8047e-08	1.92767e-06	2.14069e-06
APH(3')-IIIa	0	0	0	0	0	0	0	0	0	0	0	8.00548e-08	0	0	0	0	0	0	0	0	0	0	0	0	1.17351e-07	3.96188e-08	8.38091e-07	2.54362e-07	4.46658e-08	3.92057e-08	9.90738e-07	0	3.30469e-07	0	0	0	0	0	0	0	0	0	0	0	0	0	0	0	0
APH(4)-Ia	0	0	0	0	0	0	0	0	0	0	0	0	0	0	0	0	0	0	0	0	0	0	0	0	0	0	0	0	0	0	0	0	0	0	0	0	0	0	0	0	0	0	0	0	0	0	0	0	0
APH(6)-Ic	0	0	0	0	0	0	0	0	0	0	0	0	0	0	0	0	0	0	0	0	0	0	0	0	0	0	0	0	0	0	0	0	0	0	0	0	0	0	0	0	0	0	0	0	0	0	0	0	0
APH(6)-Id	0	0	0	0	0	0	0	0	0	8.17538e-08	0	1.84346e-07	0	0	0	0	0	0	6.41599e-08	0	0	0	0	3.33319e-06	2.67895e-06	1.1392e-06	1.55946e-08	4.08349e-08	6.40691e-06	1.1091e-05	5.4524e-07	1.98508e-07	7.52964e-08	0	0	0	0	0	0	0	0	0	0	0	4.77566e-07	4.13216e-07	3.43749e-07	0	3.81352e-08
AQU-1	0	0	0	0	0	0	0	0	0	0	0	0	2.14265e-08	0	0	0	0	0	0	0	0	0	0	0	0	0	0	0	0	0	0	0	0	0	0	0	0	0	0	0	0	0	0	0	0	0	0	0	0
arnA	0	0	0	0	0	6.01754e-08	0	0	0	0	0	0	7.71435e-08	2.01943e-05	1.25639e-06	3.209e-06	1.44561e-05	8.84609e-08	1.45373e-05	2.69859e-05	0	3.80459e-05	3.36218e-05	0	0	0	0	0	0	0	0	0	0	0	0	0	0	0	0	0	0	0	0	3.47392e-07	0	0	8.62956e-08	1.20467e-07	0
arr-2	0	0	0	0	0	0	0	0	0	0	0	0	0	0	0	0	0	0	0	0	0	0	0	0	0	0	0	0	9.98885e-06	0	0	0	0	0	0	0	0	0	0	9.87427e-08	0	0	0	0	0	0	0	0	0
bacA	1.51525e-06	4.74791e-06	2.72355e-06	7.60519e-08	4.26754e-07	2.82239e-07	0	0	3.61482e-06	5.18926e-06	8.3985e-06	1.2343e-06	5.10902e-06	7.53389e-05	5.02324e-06	2.00327e-05	5.06287e-05	9.53188e-06	0.000125938	0.000150827	0.000224702	0.000147762	0.000168688	1.97343e-07	1.4587e-05	1.30012e-06	0	1.49687e-07	9.7966e-06	1.22377e-05	1.19598e-05	1.24761e-06	2.6401e-06	0	5.28041e-07	5.26557e-07	0	3.63632e-08	1.99508e-08	0	0	0	0	2.19945e-07	0	0	4.89623e-08	5.34991e-07	5.29455e-08
baeR	1.52957e-06	2.25811e-06	1.61945e-06	0	1.58236e-07	5.07494e-07	0	0	2.63306e-06	2.45251e-06	5.58625e-06	7.92557e-07	1.27794e-06	4.11809e-05	3.15727e-06	9.67682e-06	2.86804e-05	4.07648e-07	0.000103377	7.1465e-05	0.000225576	0.000123721	8.73124e-05	0	1.1431e-05	8.77533e-07	0	0	6.99926e-06	8.04515e-06	8.82607e-06	6.6194e-07	1.64416e-06	1.11502e-07	0	0	0	0	0	0	1.64508e-08	0	0	6.68614e-08	0	0	0	1.58913e-07	0
baeS	9.10433e-07	4.27015e-06	1.8485e-06	0	4.05035e-07	1.41374e-07	4.08184e-08	2.02301e-07	3.225e-06	4.54989e-06	4.92161e-06	8.72128e-07	2.20486e-07	7.80631e-06	2.18015e-06	3.60439e-06	1.71899e-06	7.09156e-07	4.88979e-05	5.27091e-05	0.000309037	5.62475e-05	1.18559e-05	6.98209e-08	1.56674e-05	9.42955e-07	2.57276e-08	5.41873e-08	7.54402e-06	1.03096e-05	9.59157e-06	1.0377e-06	2.08885e-06	2.82231e-08	0	0	0	0	0	0	0	0	0	0	0	0	1.43884e-07	8.13209e-08	5.17837e-08
Bifidobacterium ileS conferring resistance to mupirocin	0	0	0	0	0	0	0	0	0	0	0	6.6685e-08	0	0	1.01822e-08	0	3.40175e-09	0	0	0	1.2695e-09	0	0	9.70162e-07	2.00269e-05	1.74901e-06	1.67738e-06	8.74344e-06	1.63602e-05	3.64294e-06	3.56117e-05	4.92906e-07	5.15822e-05	0	0	0	0	0	0	0	0	0	0	0	0	0	0	0	2.03672e-08
Campylobacter coli chloramphenicol acetyltransferase	0	0	0	0	0	0	0	0	0	0	0	0	0	0	0	0	0	0	0	0	0	0	0	4.95662e-07	1.46708e-07	0	0	0	0	0	1.16863e-07	4.14244e-07	2.59123e-07	0	0	0	0	0	0	0	0	0	0	0	0	0	0	0	0
CARB-1	0	0	0	0	0	0	0	0	0	0	0	0	0	0	0	0	0	0	0	0	0	0	0	0	0	0	0	0	0	0	0	0	0	0	0	0	0	0	0	0	0	0	0	0	0	6.47168e-07	0	0	0
CARB-3	0	0	0	0	0	0	0	0	0	0	0	0	0	0	0	0	0	0	0	0	0	0	0	0	0	0	0	0	0	0	0	0	0	0	0	0	0	0	0	0	0	0	0	0	0	1.1272e-07	0	0	0
catB2	0	0	0	0	0	0	0	0	0	0	0	0	0	0	0	0	0	0	0	0	0	0	0	0	0	0	0	0	0	0	0	0	0	0	0	9.95648e-08	4.15757e-08	1.0535e-08	3.95929e-07	0	0	0	0	0	0	0	0	0	0
catB3	0	0	0	0	0	0	0	0	0	0	0	0	0	0	0	0	0	0	0	0	0	0	0	0	1.77571e-08	0	0	0	1.91207e-07	0	1.63589e-07	0	0	0	0	0	0	0	0	0	0	0	0	0	2.39105e-07	2.16248e-07	0	2.88021e-08	1.76375e-07
catB8	0	0	0	0	0	0	0	0	0	0	0	0	0	0	0	0	0	0	0	0	0	0	0	0	0	0	0	0	0	0	0	0	0	0	0	0	0	0	0	0	0	0	0	0	0	0	0	0	0
catD	0	0	0	0	0	0	0	0	0	0	0	0	0	0	0	0	0	0	0	0	0	0	0	0	7.76708e-06	0	0	0	0	0	0	8.29175e-08	0	0	0	0	0	0	0	0	0	0	0	0	0	0	0	0	0
catP	0	0	0	0	0	0	0	0	0	0	0	0	0	0	0	0	0	0	0	0	0	0	0	2.90409e-08	7.90581e-08	1.15231e-07	0	0	0	4.16246e-08	5.08056e-06	0	0	0	0	0	0	0	0	0	0	0	0	0	0	0	0	0	0
catQ	0	0	0	0	0	0	0	0	0	0	0	0	0	0	0	0	0	0	0	0	0	0	0	0	1.78318e-07	0	0	0	6.2273e-08	0	0	1.70124e-07	0	0	0	0	0	0	0	0	0	0	0	0	0	0	0	0	0
catS	0	0	0	0	0	0	0	0	0	0	0	0	0	0	0	0	0	0	0	0	0	0	0	2.3331e-07	0	0	0	1.00501e-08	0	0	3.93706e-07	2.11045e-08	0	0	0	0	0	0	0	0	0	0	0	0	0	0	0	0	0
CblA-1	0	0	0	0	0	0	0	0	0	0	0	0	0	0	0	0	0	0	2.6194e-08	0	0	0	0	6.81231e-07	1.26714e-07	9.07706e-07	2.45863e-07	3.00838e-06	9.1152e-06	1.46304e-06	1.76032e-06	2.67467e-07	9.49702e-07	0	0	0	0	0	0	0	0	0	0	0	0	0	0	0	0
CcrA	0	0	0	0	0	0	0	0	0	0	0	0	0	0	0	0	0	0	0	0	0	0	0	0	0	0	0	0	0	0	0	0	0	0	0	0	0	0	0	0	0	0	0	0	0	0	0	0	0
cepA	0	0	0	0	0	0	0	0	0	0	0	0	0	0	0	0	0	0	0	0	0	0	0	3.06679e-08	3.23118e-06	0	7.53693e-08	6.15856e-07	1.4752e-05	5.62743e-08	8.20403e-07	9.1327e-08	2.37328e-07	0	0	0	0	0	0	0	0	0	0	0	0	0	0	0	0
CfxA2	0	0	0	0	0	0	0	0	0	0	0	0	0	0	0	0	0	0	0	0	0	0	0	0	0	0	0	0	0	0	0	0	0	0	0	0	0	0	0	0	0	0	0	0	0	0	0	0	0
CfxA3	0	0	0	0	0	0	0	0	0	0	0	0	0	0	0	0	0	0	0	0	0	0	0	1.65777e-07	0	9.53488e-08	0	1.38763e-07	1.72123e-05	0	0	0	1.75314e-07	0	0	0	0	0	0	0	0	0	0	0	0	0	0	0	0
CfxA4	0	0	5.15764e-06	6.6368e-06	7.96065e-08	4.8177e-06	1.94972e-06	0	2.07404e-07	2.63787e-07	3.78208e-07	2.04831e-06	0	0	0	0	0	0	6.6099e-08	0	0	0	0	1.93699e-05	1.1737e-06	2.44473e-05	6.17175e-06	2.15448e-05	7.65561e-06	0.000309368	2.69921e-05	5.84211e-06	7.01312e-05	0	0	0	0	0	0	0	0	0	0	0	0	0	0	0	0
CfxA6	2.33551e-07	0	3.62331e-06	1.95717e-06	0	7.38109e-07	8.49348e-07	0	0	0	0	9.97344e-09	0	0	2.36211e-08	0	9.81379e-08	1.6109e-08	2.07445e-06	0	0	0	0	0.000191548	2.54342e-07	2.92605e-05	8.99481e-05	0.000211503	2.38704e-05	1.00387e-06	5.39454e-06	0.000201946	0.00013984	0	0	0	0	0	0	0	0	0	0	0	0	0	0	0	0
cmlA6	0	0	0	0	0	0	0	0	0	0	0	0	0	0	0	0	0	0	0	0	0	0	0	0	0	0	0	0	1.00279e-05	0	0	0	0	0	0	0	0	0	0	0	0	0	0	0	0	2.32519e-07	0	0	7.79272e-08
cmlB1	0	0	0	0	0	0	0	0	0	0	0	0	0	0	0	0	0	0	0	0	0	0	0	0	0	0	0	0	6.35297e-07	0	0	0	0	0	0	0	0	0	0	0	0	0	0	0	2.90982e-07	0	0	0	0
cmx	0	0	0	0	0	0	0	0	0	0	0	0	0	0	0	0	0	0	0	1.32156e-08	0	2.23658e-08	0	0	0	0	0	0	3.73001e-08	0	2.34083e-08	0	0	6.33556e-08	0	0	0	0	0	0	0	0	0	0	0	0	0	4.67902e-08	0
CMY-70	0	0	0	0	0	0	0	0	0	0	0	0	0	7.1423e-06	8.96461e-08	0	1.98212e-06	0	0	1.49895e-06	0	0	0	0	8.4242e-08	0	0	0	0	0	3.24366e-08	0	0	0	0	0	0	0	0	0	0	0	0	0	0	0	0	0	0
cphA2	0	0	0	0	0	0	0	0	0	0	0	0	2.76258e-06	1.96402e-08	0	0	0	0	0	0	0	0	0	0	0	0	0	0	0	0	0	0	0	0	0	0	0	0	0	0	0	0	0	0	0	3.84575e-08	7.26935e-08	0	0
cphA3	0	0	0	0	0	0	0	0	0	0	0	0	9.72736e-05	1.78184e-06	0	5.64113e-09	0	0	0	0	0	0	0	0	0	0	0	0	0	0	0	0	0	0	0	0	0	0	0	0	0	0	0	0	0	5.36803e-08	2.44784e-07	1.32688e-10	0
cphA4	0	0	0	0	0	0	0	0	0	0	0	0	1.07941e-05	1.59804e-09	0	0	0	0	0	0	0	0	0	0	0	0	0	0	0	0	0	0	0	0	0	0	0	0	0	0	0	0	0	0	0	2.04306e-07	0	2.98254e-08	0
cphA5	0	0	0	0	0	0	0	0	0	0	0	0	6.57271e-06	0	0	0	0	0	0	0	0	0	0	0	0	0	0	0	0	0	0	0	0	0	0	0	0	0	0	1.13477e-07	0	0	0	0	1.55952e-06	3.07719e-07	1.44362e-06	3.82216e-08	0
cphA7	0	0	0	0	0	0	0	0	0	0	0	0	2.69418e-05	5.92499e-07	0	0	0	0	0	0	0	0	0	0	0	0	0	0	0	0	0	0	0	0	0	0	0	0	0	0	0	0	0	0	9.44061e-08	0	0	0	0
cpxA	1.75709e-06	5.3047e-06	2.23531e-06	2.77108e-08	3.09142e-07	4.63183e-07	1.79381e-08	2.44854e-07	4.72567e-06	4.7091e-06	8.08751e-06	1.14388e-06	7.47568e-06	0.000126276	9.19506e-06	3.05484e-05	8.18232e-05	1.26151e-05	0.00018549	0.00019397	0.000246416	0.000229383	0.000256006	3.09752e-07	2.41238e-05	1.50647e-06	6.74552e-08	1.36694e-07	1.2209e-05	1.58837e-05	1.49929e-05	1.17166e-06	2.64694e-06	0	0	0	0	0	0	3.66441e-08	8.41693e-08	0	0	3.99072e-07	9.0707e-08	3.56866e-08	1.66299e-07	0	8.72413e-08
CRP	1.07197e-06	3.62271e-06	1.62951e-06	1.56311e-08	1.57006e-07	3.4961e-07	0	9.51566e-08	4.16714e-06	4.29623e-06	5.37505e-06	9.91998e-07	0.000137154	7.58975e-05	4.98904e-06	1.9272e-05	4.94077e-05	9.566e-06	0.000136612	0.000143211	0.000217018	0.000148645	0.000156233	1.00198e-07	1.80311e-05	1.09536e-06	0	1.18525e-07	3.94572e-05	1.15902e-05	1.10987e-05	1.16572e-06	2.21409e-06	9.25606e-09	0	0	0	0	0	0	7.71578e-08	0	0	2.83771e-07	1.62135e-06	1.98481e-07	2.43077e-06	1.01923e-06	6.37786e-08
CTX-M-14	0	0	0	0	0	0	0	0	0	0	0	0	0	0	0	0	0	0	0	0	0	0	0	0	3.67832e-08	6.21531e-07	0	0	5.07129e-08	2.16751e-07	0	0	0	0	0	0	0	0	0	0	0	0	0	0	0	0	0	0	0
CTX-M-15	0	0	0	0	0	0	0	0	0	0	0	0	0	0	0	0	0	0	0	0	0	0	0	0	3.7324e-08	0	0	4.45389e-08	0	3.42905e-07	0	2.18538e-06	0	0	0	0	0	0	0	0	0	0	0	0	0	0	0	0	0
dfrA1	0	0	0	0	0	0	0	0	0	0	0	0	0	0	0	0	0	0	0	0	0	0	0	0	0	0	0	0	9.75479e-08	0	0	1.77205e-06	1.5574e-06	1.80239e-07	0	0	0	0	8.50879e-08	0	0	0	0	0	0	0	0	0	0
dfrA12	0	0	0	0	0	0	0	0	0	0	0	0	0	0	0	0	0	0	0	0	0	0	0	0	0	0	0	0	0	0	0	0	0	0	0	0	0	0	0	0	0	0	0	0	0	0	0	1.76142e-07	0
dfrA14	0	0	0	0	0	0	0	0	0	0	0	0	0	0	0	0	0	0	0	0	0	0	0	0	1.64057e-07	0	0	0	7.65459e-06	0	5.908e-07	0	0	0	0	0	0	0	0	0	0	0	0	0	0	0	0	0	0
dfrA16	0	0	0	0	0	0	0	0	0	0	0	0	0	0	0	0	0	0	0	0	0	0	0	0	0	0	0	0	0	0	0	0	0	3.48898e-08	0	0	0	0	0	0	0	0	0	0	0	6.46273e-08	0	0	0
dfrA17	0	0	0	0	0	0	0	0	0	0	0	0	0	0	0	0	0	0	0	0	0	0	0	0	8.05875e-06	6.45502e-07	0	0	9.79142e-07	1.61038e-07	9.42729e-08	1.76444e-08	8.69572e-07	0	0	0	0	0	0	0	0	0	0	0	4.99681e-08	0	6.19444e-08	9.80686e-08	0
dfrA19	0	0	0	0	0	0	0	0	0	0	0	0	0	0	0	0	0	0	0	0	0	0	0	0	0	0	0	0	0	0	0	0	0	0	0	0	0	0	0	0	0	0	0	0	0	0	0	0	0
dfrB2	0	0	0	0	0	0	0	0	0	0	0	0	0	0	0	0	0	0	0	0	0	0	0	0	0	0	0	0	0	0	0	0	0	0	0	0	0	0	0	0	0	5.30033e-08	0	0	0	0	0	0	0
dfrF	0	0	0	0	0	0	0	0	0	0	0	8.85039e-08	5.53869e-08	5.10411e-08	0	3.84806e-07	0	0	0	0	0	0	0	4.40263e-07	2.88513e-06	1.53047e-06	6.15801e-07	8.06342e-07	1.95183e-06	7.17542e-06	1.34502e-06	6.66667e-07	8.92155e-06	0	0	0	0	0	0	0	0	0	0	0	0	0	0	0	0
dfrG	0	0	0	0	0	0	0	0	0	0	0	0	0	0	0	0	0	0	0	0	0	0	0	0	0	0	0	0	1.93795e-06	0	0	0	0	0	0	0	0	0	0	0	0	0	0	0	0	0	0	0	0
DHA-1	0	0	0	0	0	0	0	0	0	0	0	0	0	0	3.12926e-08	0	0	0	2.6322e-08	0	0	0	0	0	6.62584e-06	0	0	0	9.77269e-07	0	0	2.32274e-08	0	0	0	0	0	0	0	0	0	0	0	0	0	0	0	0	0
DIM-1	0	0	0	0	0	0	0	0	0	0	0	0	0	0	0	0	0	0	0	0	0	0	0	0	0	0	0	0	0	0	0	0	0	0	0	0	0	9.25651e-07	0	0	0	0	0	0	0	0	0	0	0
efpA	0	0	0	0	0	0	0	0	0	0	0	0	0	0	0	0	0	0	0	0	0	0	0	0	0	0	0	0	0	0	0	0	0	2.59105e-08	3.76451e-07	4.79427e-07	3.9336e-08	1.67458e-07	0	0	0	2.90268e-08	2.55156e-08	7.21468e-06	0	0	0	0	0
efrA	0	0	0	0	0	0	0	0	0	0	0	0	0	3.69541e-07	1.37732e-06	0	1.32436e-07	6.75067e-06	7.21798e-07	5.86047e-08	2.51701e-08	5.71683e-07	2.8145e-07	0	0	0	0	0	1.13727e-05	0	0	0	0	0	0	0	0	0	0	0	0	0	0	0	0	0	0	0	0
efrB	0	0	0	0	0	0	0	0	0	0	0	0	0	2.37621e-07	9.99234e-07	0	0	4.70922e-06	3.72931e-07	0	9.03936e-09	4.17086e-07	2.3652e-07	0	0	0	0	0	0	0	0	0	0	0	0	0	0	0	0	0	0	0	0	0	0	0	0	0	0
emrA	1.4162e-06	3.61987e-06	1.98625e-06	0	3.46252e-07	0	1.95598e-08	4.08299e-07	3.71572e-06	4.09965e-06	5.77489e-06	1.12713e-06	2.77593e-07	7.26978e-06	2.38377e-06	3.51821e-06	2.37594e-06	4.18895e-07	6.72239e-05	3.04839e-05	0.000228668	2.86607e-05	1.74298e-05	4.87605e-08	1.52215e-05	7.53674e-07	3.07941e-08	5.28995e-08	1.0837e-05	1.22713e-05	1.20348e-05	8.73936e-07	1.81973e-06	0	0	0	0	0	0	0	0	0	0	0	0	1.14955e-08	0	3.13789e-08	0
emrB	1.3547e-06	5.84153e-06	2.03739e-06	0	4.81936e-07	3.24798e-07	0	5.55576e-07	4.78621e-06	5.25027e-06	7.39863e-06	7.57397e-07	8.45258e-06	9.25599e-05	6.96969e-06	2.3464e-05	6.6818e-05	9.68639e-06	0.000139816	0.000166449	0.000243206	0.000213558	0.000205514	5.91254e-08	1.87301e-05	1.16919e-06	5.34827e-08	9.03917e-08	1.05474e-05	1.16831e-05	1.05984e-05	1.47745e-06	2.02717e-06	0	0	0	0	0	0	0	4.84376e-08	0	3.95403e-08	7.29102e-07	0	0	0	6.66656e-08	8.51625e-08
emrK	4.75128e-07	2.99879e-06	1.73296e-06	0	2.40649e-07	2.51815e-07	0	1.80065e-07	2.76112e-06	2.32496e-06	2.76214e-06	3.99214e-07	0	1.01529e-06	2.53019e-08	2.66122e-06	3.0762e-07	3.30355e-07	0	3.80193e-05	1.13058e-07	2.51201e-06	5.6632e-06	0	2.94099e-06	8.87157e-08	0	1.35736e-08	4.25369e-06	3.43552e-06	3.94299e-06	7.10716e-07	5.71469e-07	0	0	0	0	0	0	0	0	0	0	0	0	0	0	0	0
emrR	3.25173e-07	3.61674e-06	2.11256e-06	0	1.92246e-07	1.3026e-07	0	3.29239e-07	4.28296e-06	4.03945e-06	4.40356e-06	1.02165e-06	5.70471e-06	7.12908e-05	3.44689e-06	1.49931e-05	4.82107e-05	6.10683e-07	0.000113087	0.000116081	0.000223101	0.000134743	0.000144677	3.73266e-08	1.00831e-05	8.65354e-07	0	0	8.38298e-06	9.23971e-06	9.84795e-06	1.0221e-06	2.00816e-06	0	0	0	0	0	0	2.46519e-07	2.54524e-07	0	0	0	0	0	1.53886e-07	0	0
emrY	3.98205e-07	2.56249e-06	1.80604e-06	0	2.26939e-07	5.1001e-08	0	9.54597e-08	2.80816e-06	2.73669e-06	2.37733e-06	5.43973e-07	0	1.20392e-06	5.64452e-08	3.03522e-06	1.6981e-06	2.08293e-07	4.59004e-06	2.52952e-05	2.20356e-07	4.15764e-06	6.14215e-06	0	2.59445e-06	2.14622e-07	2.46683e-08	2.18515e-08	4.35751e-06	5.20486e-06	6.03288e-06	5.1386e-07	9.54601e-07	1.70736e-08	0	0	0	0	0	0	0	0	0	0	6.2907e-08	0	0	0	0
Enterobacter cloacae acrA	0	0	0	0	0	0	0	0	0	0	0	0	1.55926e-07	1.2611e-07	4.74136e-07	0	1.7911e-07	5.5997e-08	9.5887e-05	3.93773e-06	1.16614e-07	3.20712e-05	5.15407e-06	0	6.77373e-06	5.14046e-07	0	1.87231e-08	9.25631e-07	0	0	0	0	0	0	0	0	0	0	0	3.13096e-07	0	0	0	0	0	0	0	0
Enterococcus faecium chloramphenicol acetyltransferase	0	0	0	0	0	0	0	0	0	0	0	0	0	0	0	0	0	0	0	0	0	0	0	0	2.28481e-05	0	0	0	0	0	0	5.44841e-08	0	0	0	0	0	0	0	0	0	0	0	0	0	0	0	0	0
eptA	1.89955e-06	3.78168e-06	1.25562e-06	0	2.6042e-07	7.92217e-08	0	2.77702e-07	3.62096e-06	4.57544e-06	5.88624e-06	1.1798e-06	0	7.18563e-06	2.22889e-07	5.73249e-06	2.47381e-06	4.55896e-07	1.09162e-07	2.39133e-05	2.94214e-07	4.113e-06	9.24928e-06	0	6.66089e-06	2.17124e-07	2.11608e-08	6.46871e-08	7.79208e-06	1.15845e-05	1.23016e-05	1.53058e-06	2.09949e-06	2.1567e-08	0	0	0	0	0	5.86516e-08	0	0	0	0	0	0	0	1.10433e-07	0
EreA	0	0	0	0	0	0	0	9.20257e-08	0	0	0	0	0	0	0	0	0	0	0	0	0	0	0	0	0	0	0	0	0	0	0	0	0	0	0	3.52065e-08	0	0	0	0	0	0	0	0	0	0	0	0	0
EreA2	0	0	0	0	0	0	0	0	0	0	0	0	0	0	0	0	0	0	0	0	0	0	0	0	0	0	0	0	0	0	0	0	0	0	0	0	0	0	0	0	0	0	0	0	0	0	0	0	0
EreB	0	0	0	0	0	0	0	0	0	0	0	0	0	0	0	0	0	0	0	0	0	0	0	0	0	0	0	0	0	0	0	0	0	0	0	0	0	0	0	0	0	0	0	0	0	0	0	0	0
Erm(35)	0	0	0	0	0	0	0	0	0	0	0	0	0	0	0	0	0	0	0	0	0	0	0	2.33149e-08	0	0	7.66279e-09	3.32811e-06	0	0	0	7.97108e-08	4.89431e-08	0	0	0	0	0	0	0	0	0	0	0	0	0	0	0	0
Erm(47)	0	0	0	0	0	0	0	0	0	0	0	0	0	0	0	0	0	0	0	0	0	0	0	0	0	0	0	0	0	0	0	0	0	0	0	0	0	0	0	0	0	0	0	0	0	0	0	0	0
ErmA	0	0	0	0	0	0	0	0	0	0	0	0	0	0	0	0	0	0	0	0	0	0	0	0	0	2.17946e-08	9.50295e-08	0	0	7.22552e-07	0	0	8.38814e-08	0	0	0	0	0	0	0	0	0	0	0	0	0	0	0	0
ErmB	0	0	7.56533e-09	3.40054e-09	0	0	3.90076e-08	0	0	0	2.58226e-08	1.51727e-06	0	0	0	0	0	0	3.43537e-07	0	0	0	0	3.92707e-05	0.000144903	7.50487e-05	4.31195e-06	1.01953e-05	1.59939e-05	8.11416e-05	0.000124956	1.51344e-05	5.51769e-05	0	0	0	0	0	0	0	0	0	0	0	0	0	0	0	0
ErmF	0	0	1.50212e-05	1.83964e-05	6.37534e-07	1.22518e-05	1.13317e-05	1.62027e-07	0	0	0	1.6684e-06	0	0	0	0	5.43795e-08	8.14668e-08	1.92246e-06	0	0	0	0	0.0001891	5.14927e-05	5.26488e-05	4.69999e-05	0.000239815	8.04181e-05	7.05251e-05	2.2124e-05	0.000188304	0.000144965	3.33072e-08	4.15161e-08	0	5.78198e-08	8.69139e-08	2.07319e-07	0	0	4.43828e-08	0	0	0	0	0	8.15394e-08	0
ErmG	0	0	1.62863e-08	1.76496e-08	0	0	0	0	0	0	0	0	0	0	0	0	0	0	0	0	0	0	0	2.95268e-07	1.1207e-07	2.58908e-07	2.50295e-06	3.25871e-06	1.69914e-06	0.000127493	1.45248e-05	4.14542e-07	2.39856e-05	0	0	0	0	0	0	0	0	0	0	0	0	0	0	1.59996e-09	0
ErmQ	0	0	0	0	0	0	0	0	0	0	0	0	0	0	0	0	0	0	0	0	0	0	0	0	7.01007e-08	9.09079e-07	0	0	9.22057e-08	0	0	0	0	0	0	0	0	0	0	0	0	0	0	0	0	0	0	0	0
ErmT	0	0	0	0	0	0	0	0	0	0	0	0	0	2.00209e-08	0	0	0	0	0	0	0	0	0	0	0	0	0	2.30055e-08	0	0	0	0	0	0	0	0	0	0	0	0	0	0	0	0	0	0	0	0	0
ErmX	0	0	0	0	0	0	0	0	0	0	0	0	0	0	0	0	0	0	0	0	0	0	0	0	7.88298e-06	4.33337e-07	8.17645e-08	9.31801e-07	4.28111e-06	5.35667e-06	4.28221e-07	1.64962e-07	2.79582e-05	0	0	0	0	0	0	0	0	0	0	0	0	9.90739e-09	0	0	0
Escherichia coli acrA	1.32698e-06	4.27939e-06	1.97883e-06	0	4.38654e-07	1.23372e-07	0	1.18941e-07	5.13695e-06	2.83973e-06	5.73144e-06	1.09125e-06	2.8187e-08	7.62353e-06	6.61471e-07	4.43151e-06	2.63313e-06	3.87059e-07	2.12532e-08	3.02285e-05	0.000223347	4.51538e-06	7.74087e-06	3.39115e-08	6.71928e-06	6.58008e-07	0	5.42607e-08	6.42326e-06	1.18835e-05	1.09862e-05	1.08305e-06	2.05284e-06	3.45991e-08	0	0	0	0	0	0	0	0	0	0	0	0	0	6.53993e-08	0
Escherichia coli ampC beta-lactamase	1.27944e-06	3.96704e-06	1.59518e-06	0	2.74338e-07	1.26096e-07	1.85538e-09	5.12554e-07	3.60592e-06	4.23647e-06	5.56537e-06	1.29719e-06	0	8.97905e-07	1.69102e-07	4.56739e-06	2.48408e-07	3.77164e-07	2.60202e-07	3.28068e-05	2.47047e-07	3.75787e-06	7.607e-06	3.75764e-09	3.84061e-06	2.67104e-07	1.4099e-08	5.63508e-08	7.28845e-06	1.26993e-05	1.16463e-05	1.076e-06	1.94938e-06	0	0	0	0	0	0	0	0	0	0	0	0	0	0	0	2.37342e-08
Escherichia coli emrE	0	1.49891e-06	2.20997e-06	0	1.62996e-07	0	0	5.76365e-07	2.03881e-06	4.1838e-06	2.1818e-06	0	0	1.5926e-06	2.43737e-07	2.4991e-06	4.75426e-07	3.81659e-07	5.25958e-08	1.71224e-05	4.542e-08	2.65671e-06	4.27922e-06	0	1.21355e-06	1.25566e-07	0	0	5.23559e-06	4.12919e-06	1.14118e-05	0	1.8833e-06	0	0	0	0	0	0	0	0	0	0	0	0	0	0	0	0
Escherichia coli mdfA	1.2432e-06	3.95231e-06	1.6995e-06	0	1.52558e-07	1.09018e-07	0	6.80746e-07	3.37404e-06	4.16163e-06	4.77325e-06	1.14017e-06	3.30001e-07	6.98527e-06	1.32453e-06	3.11735e-06	2.00427e-06	2.91869e-07	5.54303e-05	2.39496e-05	0.000223435	3.3555e-05	1.47552e-05	0	1.3842e-05	7.14967e-07	4.39435e-08	7.2562e-08	8.44309e-06	9.88514e-06	9.0283e-06	1.21388e-06	1.8183e-06	0	0	0	0	0	0	0	0	0	0	0	0	0	4.87836e-08	8.02654e-08	1.16046e-07
evgA	2.30474e-07	2.23029e-06	1.25099e-06	0	3.23566e-07	0	0	1.31385e-07	3.36251e-06	1.03433e-06	2.83176e-06	4.38837e-07	0	1.01344e-06	0	1.91328e-06	1.4755e-07	4.39921e-07	0	1.86099e-05	8.3628e-08	2.53157e-06	5.74606e-06	0	2.38249e-06	8.22128e-08	1.17868e-08	4.11909e-08	4.19067e-06	2.16479e-06	3.08459e-06	5.2692e-07	6.05637e-07	0	0	0	0	0	0	0	0	0	0	0	0	0	0	0	0
evgS	4.97496e-07	2.53786e-06	1.56029e-06	7.70113e-09	1.00435e-07	3.86348e-08	0	3.31241e-07	2.64295e-06	3.12097e-06	2.25928e-06	4.93937e-07	2.94547e-08	1.19074e-06	3.71258e-08	9.96526e-06	3.52898e-07	8.80503e-07	5.10229e-08	4.56075e-05	2.00365e-07	3.62997e-06	5.68241e-06	7.69455e-09	2.73889e-06	2.40079e-07	0	7.30216e-08	1.10654e-05	3.17189e-06	3.47703e-06	2.0041e-06	6.34626e-07	0	0	0	0	0	0	1.79024e-08	0	0	0	0	0	1.68265e-08	3.08411e-08	4.02954e-08	1.89299e-08
fexA	0	0	0	0	0	0	0	0	0	0	0	0	0	0	0	0	0	0	0	0	0	0	0	0	3.04546e-08	0	0	0	3.4311e-08	0	0	0	0	4.62096e-08	0	0	0	0	0	0	0	0	0	0	0	0	0	0	0
floR	0	0	0	0	0	0	0	0	0	8.12929e-08	0	0	0	0	0	0	0	0	0	0	0	0	0	0	5.16532e-08	5.47963e-07	0	0	3.96453e-06	0	1.35876e-07	0	0	0	0	9.31155e-08	1.60613e-08	0	1.06121e-08	0	0	0	0	0	1.08846e-07	0	0	0	0
FosA	0	0	0	0	0	0	0	0	0	0	0	0	7.193e-07	0	0	0	0	0	0	0	0	0	0	0	0	0	0	0	0	0	0	0	0	0	0	0	0	0	0	0	0	0	0	0	0	0	0	0	0
FosA2	0	0	0	0	0	0	0	0	0	0	0	0	0	7.17433e-07	1.76549e-06	1.89941e-07	0	0	2.73122e-06	9.15282e-07	0.000227822	9.16236e-08	0	3.16825e-08	6.25933e-06	4.55293e-07	0	0	3.01143e-07	0	0	0	0	0	0	0	0	0	0	0	0	0	0	0	0	0	0	0	0
FosA5	0	0	0	0	0	0	0	0	0	0	0	0	0	0	0	0	0	0	0	0	0	0	0	0	0	0	0	0	3.09295e-06	0	0	0	0	0	0	0	0	0	0	0	0	0	0	0	0	0	0	0	0
FosX	0	0	0	0	0	0	0	0	0	0	0	0	0	0	0	0	0	0	0	0	0	0	0	0	0	0	0	0	0	0	0	0	0	0	0	0	0	0	0	0	0	0	9.82687e-08	6.58902e-07	0	0	0	0	0
FOX-1	0	0	0	0	0	0	0	0	0	0	0	0	1.19989e-05	0	0	0	0	0	0	0	0	0	0	0	0	0	0	0	0	0	0	0	0	0	0	0	0	0	0	0	0	0	0	0	0	0	0	0	0
FOX-2	0	0	0	0	0	0	0	0	0	0	0	0	9.99223e-06	0	0	0	0	0	0	0	0	0	0	0	0	0	0	0	0	0	0	0	0	0	0	0	0	0	0	0	0	0	0	0	3.01984e-07	0	2.76079e-07	9.09177e-08	0
FOX-4	0	0	0	0	0	0	0	0	0	0	0	0	1.6929e-06	0	0	0	0	0	0	0	0	0	0	0	0	0	0	0	0	0	0	0	0	0	0	0	0	0	0	0	0	0	0	0	8.27336e-07	0	9.62206e-07	1.43331e-07	0
FOX-8	0	0	0	0	0	0	0	0	0	0	0	0	7.61046e-06	0	0	0	0	0	0	0	0	0	0	0	0	0	0	0	0	0	0	0	0	0	0	0	0	0	0	0	0	0	0	0	0	0	0	0	0
gadW	5.96024e-07	5.45169e-06	2.64286e-06	0	3.94808e-07	2.0436e-07	0	7.91753e-07	5.67896e-06	4.40544e-06	4.84661e-06	1.11491e-06	0	1.431e-06	1.03566e-07	7.21033e-06	5.73569e-07	9.41276e-07	2.04793e-07	4.21629e-05	4.45581e-07	5.07794e-06	1.24721e-05	0	6.57412e-06	5.02635e-07	4.35603e-08	0	8.2063e-06	1.22329e-05	1.2782e-05	9.78442e-07	2.3357e-06	0	0	0	0	0	0	0	0	0	0	0	0	0	2.42799e-07	0	8.37533e-08
gadX	4.88558e-07	3.59569e-06	1.84371e-06	2.90109e-08	3.10167e-07	7.33862e-08	0	1.53739e-07	3.15995e-06	3.16326e-06	3.31875e-06	5.07774e-07	3.34239e-08	8.64969e-07	6.36879e-08	5.87539e-06	5.58914e-07	4.29958e-07	4.91698e-08	2.58322e-05	3.55934e-07	3.25527e-06	8.38445e-06	0	3.26747e-06	1.02729e-07	0	2.52495e-08	4.96609e-06	7.61229e-06	7.1362e-06	1.27358e-06	1.43237e-06	0	0	0	0	0	0	0	0	0	0	0	0	0	2.20104e-08	0	0
GES-5	0	0	0	0	0	0	0	0	0	0	0	0	0	0	0	0	0	0	0	0	0	0	0	0	0	0	0	0	0	0	0	0	0	0	0	0	0	0	0	0	0	0	0	0	0	0	2.65775e-07	0	0
Haemophilus influenzae PBP3 conferring resistance to beta-lactam antibiotics	0	0	0	0	0	0	0	0	0	0	0	0	0	0	0	0	0	0	0	0	0	0	0	0	1.98309e-07	0	0	0	0	0	0	0	0	0	0	0	0	0	0	0	0	0	0	0	0	0	0	0	0
H-NS	3.5482e-07	1.6977e-06	1.57966e-06	0	1.60439e-07	3.15274e-07	0	8.83604e-07	4.40853e-06	3.5475e-06	3.93826e-06	2.06375e-07	4.00809e-06	9.58908e-06	1.36582e-06	3.80807e-06	5.62894e-06	6.99619e-06	5.067e-05	5.17461e-05	0.000179518	3.49223e-05	1.96342e-05	0	4.90231e-06	3.52869e-07	0	2.35809e-08	5.78687e-06	7.58087e-06	4.8086e-06	1.28572e-06	1.28145e-06	0	0	0	0	0	0	0	0	0	0	0	1.98958e-07	0	0	0	0
imiH	0	0	0	0	0	0	0	0	0	0	0	0	3.76109e-06	0	0	0	0	0	0	0	0	0	0	0	0	0	0	0	0	0	0	0	0	0	0	0	0	0	0	0	0	0	0	0	0	2.84605e-08	0	0	0
kdpE	6.04367e-07	6.59019e-06	1.93572e-06	0	5.15533e-07	4.93553e-08	0	0	5.22868e-06	5.22298e-06	6.35802e-06	1.13929e-06	2.72791e-07	6.38519e-06	1.36244e-06	3.16313e-06	2.38115e-06	3.29001e-07	6.04851e-05	3.65158e-05	0.000201502	2.97904e-05	1.27736e-05	2.05471e-07	1.24618e-05	6.63906e-07	5.12833e-08	1.4698e-07	7.75919e-06	1.04404e-05	1.0431e-05	7.5692e-07	1.64347e-06	0	0	0	0	0	0	0	0	0	0	0	0	7.05125e-08	5.3565e-08	0	8.60497e-08
Klebsiella pneumoniae acrA	0	0	0	0	0	0	0	0	0	0	0	0	1.07466e-07	0	6.60779e-08	0	3.14753e-08	0	3.67382e-06	2.02031e-07	1.62169e-08	2.77492e-05	2.76906e-08	0	2.16649e-08	0	0	3.69624e-08	1.77933e-06	0	3.98688e-08	0	0	0	0	0	0	0	0	0	0	0	0	0	0	5.06486e-08	0	0	0
Klebsiella pneumoniae OmpK37	0	0	0	0	0	1.00796e-07	0	0	0	0	0	0	0	0	0	0	0	0	0	1.33023e-06	0	0	0	0	9.16901e-07	0	0	2.31453e-08	1.45408e-06	0	2.17471e-08	0	0	0	0	0	0	0	0	0	0	0	0	0	0	0	0	0	9.74384e-08
LEN-19	0	0	0	0	0	0	0	0	0	0	0	0	0	0	0	0	0	0	0	0	0	0	0	0	0	0	0	0	2.65598e-06	0	0	0	0	0	0	0	0	0	0	0	0	0	0	0	0	0	0	0	0
linG	0	0	0	0	0	0	0	0	0	0	0	0	0	0	0	0	0	0	0	0	0	0	0	0	0	0	0	0	0	0	0	0	0	0	0	0	0	0	0	0	0	0	0	0	0	0	0	0	0
LlmA 23S ribosomal RNA methyltransferase	0	0	0	0	0	0	0	0	0	0	0	0	5.30466e-07	0	1.99939e-07	0	1.1256e-07	0	0	0	0	0	0	0	0	0	0	0	0	0	0	0	0	0	0	0	0	0	0	0	0	0	0	0	0	0	0	0	0
lnuB	0	0	0	1.40758e-07	0	7.40767e-08	4.53576e-08	0	0	0	0	0	0	0	0	0	0	0	0	0	0	0	0	0	0	0	1.34361e-06	0	0	0	0	0	0	0	0	0	0	0	0	0	0	0	0	0	0	0	0	0	0
lnuC	3.23342e-07	2.84788e-07	1.23594e-05	1.05987e-05	1.83092e-06	6.75097e-06	1.86747e-05	6.50562e-07	9.999e-07	1.62705e-07	6.50775e-07	6.57667e-07	2.81131e-06	5.11665e-08	0	0	2.17956e-07	0	1.56041e-07	0	0	0	0	4.14547e-07	0.000489959	3.17099e-05	2.34509e-08	1.045e-05	1.12583e-07	1.61421e-05	9.63527e-06	4.43578e-07	6.23569e-06	0	0	0	0	0	0	0	0	0	0	0	0	0	0	0	0
lnuD	0	0	0	0	0	0	0	0	0	0	0	0	0	0	0	0	0	0	0	0	0	0	0	0	0	0	0	0	0	0	0	0	0	0	0	0	0	0	0	0	0	0	0	0	0	0	0	0	0
lnuF	0	0	0	0	0	0	0	0	0	0	0	0	0	0	0	0	0	0	0	0	0	0	0	0	0	0	0	0	0	0	0	0	0	0	0	0	1.81381e-07	0	0	0	0	0	0	0	0	0	0	0	0
lsaE	0	0	1.10999e-06	4.34912e-07	0	3.47758e-07	2.90325e-07	0	0	0	0	0	0	0	0	0	0	0	0	0	0	0	0	0	0	0	5.00313e-07	0	3.71545e-08	0	0	0	0	0	0	0	0	0	0	0	0	0	0	0	0	0	0	0	0
marA	1.95968e-07	3.37109e-06	1.37252e-06	0	6.38017e-08	0	0	0	3.49062e-06	2.74417e-06	2.25607e-06	4.13641e-07	1.13983e-07	5.2121e-06	1.24265e-06	2.62952e-06	8.55582e-07	1.41394e-07	3.76074e-05	2.06149e-05	0.000185857	2.89782e-05	1.08953e-05	1.05709e-08	6.31631e-06	3.34742e-07	0	7.05669e-08	6.29174e-06	6.86119e-06	4.69893e-06	1.05854e-06	1.15867e-06	0	0	0	0	0	0	0	0	0	0	0	1.00913e-07	0	0	0	0
MCR-3	0	0	0	0	0	0	0	0	0	0	0	0	3.38168e-06	0	0	0	0	0	0	0	0	0	0	0	0	0	0	0	0	0	0	0	0	0	0	0	0	0	0	0	0	0	0	0	0	0	0	0	0
mdtA	8.91905e-07	4.06396e-06	1.79291e-06	0	1.14214e-07	1.22191e-07	0	4.06493e-07	4.25504e-06	5.16301e-06	6.59459e-06	9.91627e-07	2.68917e-07	6.26517e-06	2.40115e-06	1.79611e-06	1.56588e-06	1.17846e-07	1.10918e-05	4.1434e-05	0.000228338	2.93624e-05	1.47342e-05	4.24039e-09	1.49129e-05	6.26849e-07	1.10665e-07	7.67052e-08	5.41253e-06	1.09551e-05	9.29189e-06	1.05615e-06	1.67569e-06	0	0	0	0	0	0	0	0	0	0	0	0	0	0	0	0
mdtB	8.83152e-07	5.69071e-06	2.18115e-06	3.28686e-08	1.78168e-07	7.52412e-07	1.44688e-08	1.72488e-07	5.02051e-06	6.56059e-06	6.66256e-06	1.10523e-06	5.96459e-06	0.000148722	1.10953e-05	3.43838e-05	0.000101904	8.80071e-07	0.000193386	0.000261525	0.000245431	0.000267746	0.000321011	8.10481e-08	2.54104e-05	1.5912e-06	6.16244e-08	1.28532e-07	9.88159e-06	1.13614e-05	9.78459e-06	1.49643e-06	2.40206e-06	0	2.94658e-06	3.43271e-06	0	0	1.54246e-08	3.58647e-08	3.25849e-08	0	0	1.53594e-06	3.16278e-08	0	2.53082e-07	4.62904e-07	5.731e-07
mdtC	1.05211e-06	4.39316e-06	1.96255e-06	1.25977e-08	4.03265e-07	4.26064e-07	0	1.41599e-07	4.53406e-06	4.64734e-06	6.94884e-06	9.28293e-07	5.17522e-06	0.000114629	8.50883e-06	3.162e-05	8.23524e-05	7.93963e-07	0.000234052	0.00020687	0.000293327	0.000294337	0.000281257	1.49285e-07	2.09134e-05	1.78113e-06	3.39176e-08	8.99867e-08	1.01489e-05	1.16456e-05	8.96315e-06	8.24225e-07	1.98826e-06	1.39237e-08	0	0	0	0	0	0	6.49063e-08	1.14912e-08	0	1.39451e-06	1.84564e-07	1.96473e-08	1.32917e-07	1.49255e-07	0
mdtE	5.14087e-07	5.72509e-06	2.26756e-06	0	3.21352e-07	1.36591e-07	2.17166e-08	2.75302e-07	5.84383e-06	4.64432e-06	8.79027e-06	1.61605e-06	0	1.17524e-06	2.67942e-07	5.30375e-06	4.0156e-07	2.25839e-07	5.48648e-08	2.72175e-05	2.06703e-07	3.95799e-06	1.06012e-05	6.10474e-08	6.0473e-06	4.53622e-07	0	0	7.25286e-06	1.38137e-05	1.33215e-05	1.67864e-06	2.35678e-06	0	0	0	0	0	0	0	0	0	0	0	0	8.98027e-08	0	0	0
mdtF	2.08122e-06	5.37001e-06	1.75156e-06	9.14022e-08	2.73619e-07	7.22305e-08	9.20184e-09	3.50376e-07	4.22688e-06	4.15723e-06	7.73336e-06	1.18179e-06	8.59592e-09	1.03443e-06	1.26547e-07	4.09249e-06	4.46999e-07	2.55337e-07	8.60118e-08	2.67111e-05	3.11334e-07	3.81763e-06	8.97388e-06	1.76703e-08	9.16706e-06	3.23036e-07	0	6.64122e-08	7.30025e-06	1.32429e-05	1.39769e-05	1.29086e-06	2.01264e-06	1.28602e-08	0	0	0	0	0	0	0	0	0	0	0	1.51556e-08	1.71293e-08	0	0
mdtG	4.75096e-07	3.57576e-06	1.41373e-06	3.13719e-08	3.62295e-07	0	0	1.15742e-07	4.0033e-06	2.77838e-06	4.41153e-06	7.6436e-07	3.59102e-06	1.12562e-05	1.12776e-06	3.08063e-06	4.37632e-06	8.0018e-06	6.79813e-05	4.06382e-05	0.000218816	6.23103e-05	7.40861e-06	4.123e-08	1.19947e-05	8.09094e-07	3.45457e-08	1.18642e-07	1.10009e-05	9.74608e-06	8.94477e-06	9.26347e-07	1.80544e-06	0	0	0	0	0	0	0	0	0	0	0	0	4.0295e-08	0	0	0
mdtH	1.59316e-06	5.76607e-06	1.92287e-06	0	3.64762e-08	4.86507e-08	0	6.21755e-07	4.47857e-06	4.81521e-06	6.02753e-06	1.61223e-06	2.65843e-07	6.3164e-06	1.0006e-06	3.18255e-06	1.77832e-06	2.27473e-07	1.1503e-05	2.28691e-05	0.000220189	3.5012e-05	1.39508e-05	1.6327e-07	1.38593e-05	5.92241e-07	4.51207e-08	4.24174e-08	9.21692e-06	1.01141e-05	1.08034e-05	6.21445e-07	1.93915e-06	2.28961e-08	0	0	0	0	0	0	0	0	0	0	2.19036e-07	0	0	0	0
MdtK	7.17366e-07	3.51871e-06	1.54015e-06	0	1.49465e-07	2.0094e-07	9.83054e-09	2.51436e-07	3.31891e-06	3.00386e-06	3.47969e-06	6.6017e-07	3.20018e-07	7.11252e-06	1.41476e-06	2.59949e-06	5.45228e-06	2.0003e-07	6.20406e-05	3.64774e-05	0.000226428	3.16572e-05	1.33893e-05	2.69692e-08	1.40315e-05	1.00967e-06	0	4.8404e-08	7.3152e-06	8.0835e-06	6.21667e-06	8.28749e-07	1.65398e-06	0	0	0	0	0	0	0	1.10604e-07	0	0	3.59923e-08	6.02851e-08	6.03105e-08	7.42369e-08	8.2086e-08	5.50712e-08
mdtM	1.41175e-06	4.81616e-06	1.73001e-06	1.57241e-08	5.72528e-08	5.19375e-08	0	2.29444e-07	3.82714e-06	4.52416e-06	8.04453e-06	1.26068e-06	0	7.90917e-06	2.41139e-07	5.22946e-06	2.29182e-06	0	7.12877e-08	2.62669e-05	2.87516e-07	3.25738e-06	8.26986e-06	0	9.04013e-06	5.54357e-07	1.43339e-08	9.58667e-08	6.44694e-06	1.4976e-05	1.44793e-05	1.60203e-06	1.94071e-06	0	0	0	0	0	0	0	0	0	0	0	0	1.01809e-07	0	0	0
mdtN	3.10492e-06	5.75956e-06	2.74635e-06	0	3.63083e-07	1.29912e-07	0	2.32042e-07	5.61343e-06	6.43301e-06	7.8744e-06	1.18829e-06	0	1.16016e-06	3.14164e-08	5.83207e-06	5.98621e-07	8.14896e-07	8.98857e-05	2.60918e-05	1.23245e-07	5.36829e-06	1.04614e-05	0	9.57169e-06	4.15441e-07	3.50015e-08	6.94497e-08	1.01575e-05	1.44681e-05	1.23571e-05	1.50621e-06	2.82259e-06	0	0	0	0	0	0	0	0	0	0	0	0	2.6924e-08	9.49423e-08	0	7.14785e-08
mdtO	1.46043e-06	5.28049e-06	1.8787e-06	1.31624e-08	3.47927e-07	8.26057e-08	1.42572e-08	4.34819e-07	4.5435e-06	6.94515e-06	6.35028e-06	1.30037e-06	0	1.03762e-06	7.84337e-08	4.00873e-06	3.92359e-07	5.61294e-07	3.10889e-05	3.77318e-05	2.34137e-07	4.24558e-06	1.01661e-05	2.49756e-08	7.01274e-06	4.38913e-07	1.76031e-08	9.24815e-09	8.97588e-06	1.39062e-05	1.22097e-05	1.78227e-06	2.43659e-06	5.28432e-08	0	0	0	0	0	0	0	0	0	0	0	0	0	0	0
mdtP	8.85389e-07	5.32347e-06	2.67548e-06	0	1.58624e-07	1.48738e-07	0	2.13976e-07	5.13046e-06	7.3069e-06	9.13432e-06	1.38604e-06	0	1.40262e-06	0	5.93855e-06	3.89001e-07	3.92871e-07	8.17599e-05	3.07164e-05	3.69755e-07	4.24322e-06	1.09083e-05	0	6.8747e-06	2.50016e-07	0	4.64495e-08	7.41973e-06	1.47808e-05	1.25767e-05	1.47211e-06	2.44538e-06	0	0	0	0	0	0	0	0	0	0	0	0	0	0	0	0
mef(B)	0	0	0	0	0	0	0	0	0	0	0	0	0	0	0	0	0	0	0	0	0	0	0	0	0	0	0	0	0	0	0	0	0	0	0	0	0	0	0	0	0	0	0	0	0	0	0	0	0
mefA	0	0	2.88522e-07	1.05606e-07	0	1.53654e-07	7.86225e-07	0	0	0	0	0	0	0	0	0	0	0	0	0	0	0	0	1.51881e-08	2.20796e-06	1.90544e-08	6.3146e-08	1.10369e-07	1.08849e-06	2.06547e-07	0	0	5.79548e-08	0	0	3.10178e-08	0	0	0	0	0	0	0	0	0	0	0	0	0
mefC	0	0	0	0	0	0	2.13642e-08	0	0	0	0	0	0	0	0	0	0	0	0	0	0	0	0	0	0	0	0	0	1.90634e-07	0	0	0	0	0	0	0	0	0	0	0	0	0	0	0	0	0	0	1.65814e-07	0
mel	0	0	1.89971e-07	4.05289e-08	0	3.34376e-08	4.37096e-09	0	1.664e-07	0	0	0	4.8721e-07	0	0	8.79258e-07	0	0	0	2.5679e-08	0	0	0	1.19668e-08	2.21168e-06	1.18265e-07	4.67817e-06	3.32504e-07	7.37804e-07	2.78187e-07	4.80425e-08	5.29074e-08	0	0	6.47238e-09	0	2.72235e-08	0	1.85304e-08	0	0	0	0	0	0	0	0	0	0
MexA	0	0	0	0	0	0	0	0	0	0	0	0	0	0	0	0	0	0	0	0	0	0	0	0	0	0	0	0	0	0	0	0	0	0	0	0	0	0	0	0	0	0	0	0	0	0	0	0	0
MexB	0	0	0	0	0	0	0	0	0	0	0	0	1.99434e-06	3.5048e-06	3.64253e-07	9.69388e-07	4.87273e-07	0	1.91188e-07	1.07775e-07	0	1.26599e-07	5.67301e-08	0	0	0	0	0	0	0	0	0	0	2.25651e-06	4.14762e-06	4.34235e-06	1.39207e-06	7.467e-07	3.19789e-06	1.31965e-08	0	1.12595e-07	2.33623e-07	2.53687e-07	2.92978e-07	0	5.62003e-07	1.82075e-07	0
MexC	0	0	0	0	0	0	0	0	0	0	0	0	0	0	0	0	0	0	0	0	0	0	0	0	0	0	0	0	0	0	0	0	0	0	0	0	0	0	0	0	0	0	0	0	0	0	0	0	0
MexD	0	0	0	0	0	0	0	0	0	0	0	0	0	0	0	9.27221e-07	0	0	0	0	0	0	0	0	0	0	0	0	0	0	0	0	0	0	0	0	0	0	0	0	0	0	0	0	0	0	2.11675e-06	3.15494e-07	0
MexE	0	0	0	0	0	0	0	0	0	0	0	0	0	0	0	0	0	0	0	0	0	0	0	0	0	0	0	0	0	0	0	0	0	0	0	0	0	0	0	0	0	0	0	0	0	0	1.53956e-06	0	0
MexF	0	0	0	0	0	0	0	0	0	0	0	0	7.30361e-07	1.60364e-06	1.00899e-07	1.6799e-07	2.35453e-07	0	7.51438e-08	5.40056e-06	0	0	2.43361e-07	0	0	0	0	0	0	0	0	0	0	2.42759e-06	2.09503e-06	8.36119e-07	0	1.30861e-07	1.05204e-06	0	3.95516e-07	1.13435e-07	1.35252e-07	3.55316e-06	2.38864e-07	3.89124e-07	5.37873e-07	1.21903e-07	5.50526e-08
MexI	0	0	0	0	0	0	0	0	0	0	0	0	0	0	0	7.4273e-07	2.58668e-08	1.9699e-05	0	0	0	0	0	0	0	0	0	0	0	0	0	0	0	0	0	0	0	0	0	0	0	0	0	0	0	0	0	0	0
MexK	0	0	2.7026e-08	0	0	5.8686e-08	0	0	0	0	0	0	2.18918e-06	2.64051e-06	1.78632e-07	7.12223e-06	5.04661e-07	2.05886e-08	1.41426e-07	6.01737e-06	0	8.0705e-07	3.51521e-07	0	2.29335e-08	0	0	0	2.37676e-06	0	0	0	0	8.65874e-06	4.44889e-06	7.51425e-06	1.31724e-06	6.22273e-06	1.15035e-05	2.7843e-06	2.15138e-07	4.97376e-07	2.82742e-06	3.43706e-06	1.3107e-06	4.36898e-07	7.73319e-06	5.65577e-08	3.64682e-07
mexN	0	0	0	0	0	0	0	0	0	0	0	0	0	0	0	0	0	0	0	0	0	0	0	0	0	0	0	0	0	0	0	0	0	0	0	0	0	0	0	0	0	0	0	0	0	0	0	0	0
mexQ	0	0	0	0	0	1.09322e-07	0	0	0	0	0	1.56113e-08	1.18517e-06	3.06724e-06	9.9433e-08	9.90265e-07	2.53492e-06	3.81541e-08	1.26365e-05	2.15482e-05	0	2.04047e-07	1.19324e-06	0	0	0	0	0	0	0	0	0	0	6.78681e-08	0	0	0	6.75233e-09	5.61984e-08	1.47954e-05	1.04171e-05	3.2952e-07	1.35666e-05	8.10239e-08	2.54138e-07	4.88728e-07	1.91415e-06	4.43014e-07	6.59182e-07
MexT	0	0	0	0	0	0	0	0	0	0	0	0	1.20251e-07	1.49404e-06	7.5255e-08	4.18023e-06	1.41371e-07	8.09204e-06	2.68632e-07	4.39954e-06	0	6.58261e-07	2.46886e-07	0	0	0	0	0	0	0	0	0	0	5.02795e-07	1.49119e-06	1.01562e-06	0	0	0	0	8.09109e-08	0	6.71291e-08	3.81057e-07	2.09631e-07	0	2.35943e-06	5.52647e-08	0
MexW	0	0	0	0	0	0	0	0	0	0	0	0	7.92387e-07	2.93621e-06	1.10948e-07	3.0971e-06	5.0754e-07	0	1.17586e-07	9.79382e-06	0	8.84298e-07	5.27107e-07	0	0	0	0	0	0	0	0	0	0	6.20074e-07	7.02376e-08	8.08577e-08	7.25087e-08	6.66336e-08	3.21933e-06	2.03044e-08	0	3.49782e-09	0	0	7.12257e-07	1.87971e-07	5.19856e-06	4.60213e-07	3.41145e-08
MIR-14	0	0	0	0	0	0	0	0	0	0	0	0	0	0	0	0	0	0	0	0	0	0	0	0	0	0	0	0	0	0	0	0	0	0	0	0	0	0	0	0	0	0	0	0	0	0	0	0	0
MIR-2	0	0	0	0	0	0	0	0	0	0	0	0	0	0	0	0	0	0	0	0	0	0	0	0	0	0	0	0	0	0	0	0	0	0	0	0	0	0	0	0	0	0	0	0	0	0	0	0	0
MOX-3	0	0	0	0	0	0	0	0	0	0	0	0	2.88004e-08	0	0	0	0	0	0	0	0	0	0	0	0	0	0	0	0	0	0	0	0	0	0	0	0	0	0	0	0	0	0	0	0	0	0	0	0
MOX-7	0	0	0	0	0	0	0	0	0	0	0	0	0	0	0	0	0	0	0	0	0	0	0	0	0	0	0	0	0	0	0	0	0	0	0	0	0	0	0	0	0	0	0	0	0	0	0	0	0
MOX-9	0	0	0	0	0	0	0	0	0	0	0	0	0	0	0	0	0	0	0	0	0	0	0	0	0	0	0	0	0	0	0	0	0	0	0	0	0	0	0	0	0	0	0	0	0	0	0	0	0
mphA	0	0	0	0	0	0	0	0	0	0	0	0	0	0	0	0	0	0	0	0	0	0	0	0	1.39834e-05	4.7024e-07	0	2.01668e-08	4.18787e-07	9.71691e-05	1.7542e-07	7.23706e-08	0	0	0	0	0	0	0	0	0	0	0	0	0	0	0	0	1.19928e-07
mphD	0	0	0	0	0	0	0	0	0	0	0	4.8517e-08	0	0	0	0	0	0	0	0	0	0	0	0	0	0	0	0	2.27637e-05	0	0	0	0	0	0	0	0	0	0	0	0	0	0	0	0	1.57211e-07	1.20971e-07	0	0
mphG	0	0	0	0	0	0	0	0	0	0	0	0	0	0	0	0	0	0	0	0	0	0	0	0	0	0	0	0	2.58377e-07	0	0	0	0	0	0	0	0	0	0	0	0	0	0	0	0	0	0	0	0
Mrx	0	0	0	0	0	0	0	0	0	0	0	0	0	0	0	0	0	0	0	0	0	0	0	0	1.37611e-05	5.16285e-07	0	1.83086e-08	3.95016e-07	9.39764e-05	3.31552e-07	2.06446e-08	0	0	0	0	0	0	0	0	0	0	0	0	1.04303e-07	0	0	1.2938e-07	3.72104e-08
msbA	4.08743e-07	3.78556e-06	1.96834e-06	0	2.65192e-07	3.48862e-07	0	2.75233e-07	3.50732e-06	3.19366e-06	3.96321e-06	8.56875e-07	5.57295e-06	9.15354e-05	6.66507e-06	2.23623e-05	6.47048e-05	7.11561e-06	0.000129242	0.000168316	0.000310902	0.000209747	0.000210686	1.41925e-08	1.35774e-05	9.23621e-07	0	8.3068e-08	8.56509e-06	1.00498e-05	9.5284e-06	9.88095e-07	1.79796e-06	0	0	0	0	0	0	0	0	0	0	1.37113e-06	0	0	0	0	0
msrE	0	0	0	0	1.25413e-08	0	0	0	0	0	0	0	0	0	0	0	0	0	0	0	0	0	0	1.87359e-08	0	0	0	0	3.31147e-05	0	0	0	0	0	0	0	0	0	0	0	0	0	0	0	0	2.92893e-07	0	0	0
mtrA	0	0	0	0	0	0	0	0	0	0	0	0	0	0	9.1557e-08	0	0	0	2.16934e-08	9.81532e-08	0	0	0	0	0	0	0	0	0	0	0	0	0	1.65713e-06	2.54069e-06	3.01143e-06	4.08e-06	5.07293e-06	6.78978e-06	0	4.50418e-07	1.81775e-07	1.38401e-06	5.52689e-06	4.33627e-07	1.23945e-07	4.02387e-07	7.68229e-07	5.62381e-07
MuxB	0	0	0	0	0	0	0	0	0	0	0	0	0	1.85546e-07	1.64917e-08	0	8.94259e-07	0	1.23486e-07	6.68585e-07	2.59086e-08	0	0	0	0	0	0	0	0	0	0	0	0	9.5723e-07	1.10466e-06	6.94667e-07	2.80091e-06	1.70069e-06	2.2098e-06	3.92253e-08	0	0	0	5.21225e-08	2.04662e-06	0	0	3.56102e-08	2.12217e-07
MuxC	0	0	0	0	0	0	0	0	0	0	0	0	0	0	0	0	0	0	0	0	0	0	0	0	0	0	0	0	0	0	0	0	0	0	5.29661e-08	0	0	1.62508e-06	1.86008e-08	0	0	0	0	0	0	0	0	0	0
norB	0	0	0	0	0	0	0	0	0	0	0	0	0	0	0	0	0	0	0	0	0	0	0	0	0	0	0	0	1.05279e-06	0	0	0	0	0	0	0	0	0	0	0	0	0	0	0	0	0	0	0	0
OpmH	0	0	0	0	0	0	0	0	0	0	0	0	0	0	0	0	0	0	0	4.10433e-08	0	0	0	0	0	0	0	0	0	0	0	0	0	2.19179e-08	0	0	0	0	2.68895e-08	0	0	0	0	0	1.07178e-07	3.18682e-08	2.79281e-06	0	0
OprN	0	0	0	0	0	0	0	0	0	0	0	0	0	2.02066e-06	0	0	5.29012e-08	0	0	0	0	0	0	0	0	0	0	0	0	0	0	0	0	0	0	0	0	0	0	0	0	0	0	0	0	0	5.41297e-08	0	0
optrA	0	0	0	0	0	0	0	0	0	0	0	0	0	0	0	0	0	0	0	0	0	0	0	0	0	0	0	0	0	0	0	0	0	0	0	0	0	0	0	0	0	0	0	0	0	0	0	0	0
oqxA	0	0	0	0	0	0	0	0	0	0	0	0	1.46294e-07	8.53938e-07	1.26217e-06	8.49254e-08	0	2.89421e-08	1.08419e-05	3.48637e-06	0.000211266	1.06334e-07	5.72962e-06	1.87803e-08	6.72159e-06	6.29765e-07	0	3.00841e-08	2.92225e-06	0	1.47038e-08	0	0	0	0	0	0	0	0	0	0	0	0	0	0	0	0	6.65441e-08	2.94827e-08
oqxB	0	0	2.99928e-07	0	1.38914e-07	3.8006e-07	0	0	0	0	0	0	1.47226e-06	0.000135616	9.4756e-06	3.15756e-05	8.98085e-05	5.54094e-07	0.000117698	0.000132509	2.99845e-07	0.000217776	0.000289943	1.40942e-07	1.40658e-05	1.20119e-06	8.66764e-08	0	4.43937e-06	0	9.44365e-09	0	0	9.18693e-06	2.59926e-06	1.68276e-06	3.22674e-06	9.6594e-06	1.49889e-05	0	5.48673e-08	5.11051e-07	3.0046e-06	9.4125e-06	1.20925e-07	0	1.2838e-07	0	1.64184e-07
OXA-10	0	0	0	0	0	0	0	1.77298e-07	0	0	6.21731e-08	0	0	0	0	0	0	0	0	0	0	0	0	0	0	0	0	0	9.94292e-06	0	0	0	0	0	0	0	0	0	0	0	0	0	0	0	0	0	0	0	0
OXA-12	0	0	0	0	0	0	0	0	0	0	0	0	0.000126235	1.5588e-06	0	0	0	0	0	0	0	0	0	0	0	0	0	0	0	0	0	0	0	0	0	0	0	0	0	1.30268e-08	8.2444e-08	0	0	0	1.93413e-06	1.09991e-06	1.65328e-06	3.86399e-07	0
OXA-205	0	0	0	0	0	0	0	0	0	0	0	0	0	0	0	0	0	0	0	0	0	0	0	0	0	0	0	0	0	0	0	0	0	0	0	0	0	0	0	0	0	0	0	0	0	0	0	0	0
OXA-21	0	0	0	0	0	0	0	0	0	0	0	0	0	0	0	0	0	0	0	0	0	0	0	0	0	0	0	0	0	0	0	0	0	0	0	0	0	0	0	4.26307e-07	1.62142e-06	0	0	0	0	5.01684e-08	0	0	1.11759e-07
OXA-3	0	0	0	0	0	0	0	0	0	0	0	0	0	0	0	0	0	0	0	0	0	0	0	0	0	0	0	0	0	0	0	0	0	0	0	0	0	0	0	0	0	0	0	0	0	0	0	0	0
OXA-347	0	0	0	0	0	0	0	0	0	0	0	5.28381e-08	0	0	0	0	0	0	0	0	0	0	0	3.02826e-07	0	1.06999e-07	5.36127e-08	6.70822e-08	2.21619e-08	1.78748e-07	1.23103e-06	0	1.48865e-06	0	0	0	0	0	0	0	0	0	0	0	0	5.79485e-08	0	0	0
OXA-362	0	0	0	0	0	0	0	0	0	0	0	0	0	0	0	0	0	0	0	0	0	0	0	0	0	0	0	0	7.171e-06	0	0	0	0	0	0	0	0	0	1.05622e-08	0	0	0	0	0	2.06151e-07	0	0	0	0
OXA-363	0	0	0	0	0	0	0	0	0	0	0	0	0	0	0	0	0	0	0	0	0	0	0	0	0	0	0	0	7.15002e-06	0	0	0	0	0	0	0	0	0	0	0	0	0	2.75782e-08	0	0	0	3.92143e-08	0	0
OXA-47	0	0	0	0	0	0	0	0	0	0	0	0	0	0	0	0	0	0	0	0	0	0	0	0	0	0	0	0	2.18018e-07	0	3.78853e-08	0	0	0	0	0	0	0	0	0	0	0	0	0	1.9505e-07	0	0	2.53753e-07	9.89638e-09
OXA-5	0	0	0	0	0	0	0	0	0	0	0	0	0	0	0	0	0	0	0	0	0	0	0	0	0	0	0	0	0	0	0	0	0	0	0	0	0	0	0	0	0	0	0	0	0	0	0	0	0
OXA-9	0	0	0	0	0	0	0	0	0	0	0	0	0	0	0	0	0	0	0	0	0	0	0	0	0	0	0	0	0	0	0	0	0	0	0	0	0	0	0	0	0	0	0	0	0	0	0	0	0
patA	1.15253e-06	4.86169e-06	2.55632e-06	0	1.56468e-07	5.06708e-08	3.19186e-08	3.40267e-07	4.3196e-06	4.1796e-06	7.24028e-06	1.13116e-06	2.45208e-07	8.75428e-06	1.7899e-06	3.93376e-06	2.60471e-06	5.00343e-07	7.70609e-05	3.18812e-05	0.000253979	3.91118e-05	1.82498e-05	4.54347e-08	1.92321e-05	1.31759e-06	0	6.5472e-08	9.2065e-06	1.33702e-05	1.22886e-05	9.69072e-07	1.804e-06	6.10749e-08	0	0	0	0	0	0	0	0	1.84343e-08	0	4.45011e-08	3.95287e-08	7.43412e-08	1.31058e-07	5.34535e-08
PDC-3	0	0	0	0	0	0	0	0	0	0	0	0	0	0	0	0	0	0	0	0	0	0	0	0	0	0	0	0	0	0	0	0	0	0	0	0	0	0	0	0	0	0	0	0	0	0	0	0	0
PmpM	0	0	0	0	0	0	0	0	0	0	0	0	0	0	0	0	0	0	0	0	0	0	0	0	0	0	0	0	0	0	0	0	0	0	0	0	0	0	0	0	0	0	0	0	0	0	0	0	0
PmrF	1.20744e-06	4.14676e-06	1.56941e-06	4.00162e-08	2.59017e-07	1.46034e-07	2.80203e-08	3.25967e-07	4.2788e-06	4.20198e-06	4.66651e-06	1.19147e-06	3.98454e-06	1.00993e-05	2.09803e-06	3.83776e-06	3.59713e-06	5.3948e-07	7.97469e-05	4.47851e-05	0.000248953	3.54151e-06	1.31638e-05	1.42208e-08	1.27455e-05	2.8399e-07	8.6244e-08	9.21749e-08	7.53202e-06	9.75903e-06	1.0804e-05	8.66633e-07	1.85328e-06	0	0	0	0	0	0	0	0	0	0	0	1.17316e-07	0	0	1.80579e-07	0
Pseudomonas aeruginosa CpxR	0	0	0	0	1.068e-07	0	0	0	0	0	0	0	1.78854e-06	3.48236e-06	1.20581e-07	2.29964e-06	4.11387e-07	1.13091e-05	1.36053e-07	5.8761e-06	0	6.84824e-07	4.00734e-07	0	0	0	0	0	0	0	0	0	0	8.51196e-08	0	3.28883e-08	0	4.78212e-08	9.9629e-07	1.62865e-08	0	0	0	0	3.03829e-07	0	1.64791e-06	3.62446e-07	0
qacH	0	0	0	0	0	0	0	0	0	0	0	0	0	0	0	0	0	0	0	0	0	0	0	0	0	0	0	0	0	0	0	0	0	1.21104e-07	0	0	0	0	0	0	0	0	0	0	0	0	0	0	0
QepA4	0	0	0	0	0	0	0	0	0	0	0	0	0	0	0	0	0	0	0	0	0	0	0	0	0	0	0	0	0	0	0	0	0	0	0	0	0	0	0	0	0	7.79862e-07	1.13729e-07	0	0	0	0	0	0
QnrB10	0	0	0	0	0	0	0	0	0	0	0	0	0	0	0	0	0	0	0	1.14745e-06	0	0	0	0	0	0	0	0	3.30539e-08	0	0	0	0	0	0	0	0	0	0	0	0	0	0	0	0	0	0	0	0
QnrB16	0	0	0	0	0	0	0	0	0	0	0	0	0	0	0	0	0	0	3.48206e-05	0	0	0	0	0	0	0	0	0	0	0	0	0	0	0	0	0	0	0	0	0	0	0	0	0	0	0	0	0	0
QnrB3	0	0	0	0	0	5.18804e-08	0	0	0	0	0	0	0	8.81714e-07	4.48894e-07	0	0	0	0	6.02108e-07	0.000200873	0	0	0	0	0	0	0	0	0	0	0	0	0	0	0	0	0	0	0	0	0	0	0	0	0	0	0	0
QnrB4	0	0	0	0	0	0	0	0	0	0	0	0	0	0	0	0	0	0	0	0	0	0	0	0	4.47182e-06	0	0	0	7.15643e-07	0	0	0	0	0	0	0	0	0	0	0	0	0	0	0	0	0	0	0	0
QnrD1	0	0	0	0	0	0	0	0	0	0	0	0	0	0	0	0	0	0	0	0	0	0	0	0	0	0	0	0	8.09687e-07	0	0	0	0	0	0	0	0	0	0	0	0	0	0	0	0	0	0	0	0
QnrS1	0	0	0	0	0	0	0	0	0	0	0	0	0	0	0	0	0	0	0	0	0	0	0	0	0	0	0	0	9.44179e-06	1.63783e-07	2.59224e-07	2.99917e-06	0	0	0	0	0	0	0	0	0	0	0	0	0	0	0	0	0
QnrS2	0	0	0	0	0	0	0	0	0	0	0	0	0	0	0	0	0	0	0	0	0	0	0	0	0	0	0	0	0	0	0	0	0	0	0	0	0	0	0	0	0	0	0	0	0	0	0	0	0
ramA	0	0	0	5.00433e-08	0	0	0	0	0	0	0	0	3.45323e-07	6.01612e-06	6.866e-07	9.49403e-08	2.51316e-06	0	1.27722e-05	1.02859e-05	0.000230452	3.55527e-05	7.71073e-06	0	6.48216e-06	7.77233e-07	0	0	2.00475e-06	0	9.75609e-08	0	0	0	0	0	0	0	0	0	0	0	0	0	0	0	0	0	0
RbpA	0	0	0	0	0	0	0	0	0	0	0	0	0	0	0	0	0	0	0	0	0	0	0	0	0	0	0	0	0	0	0	0	0	0	1.04224e-07	3.37692e-07	0	1.14483e-07	8.15218e-08	0	8.43539e-08	2.14095e-07	0	4.45496e-06	2.56396e-07	5.76669e-07	2.98981e-07	3.54463e-07	1.75518e-07
RCP-1	0	0	0	0	0	0	0	0	0	0	0	0	0	0	0	0	0	0	0	0	0	0	0	0	0	0	0	0	0	0	0	0	0	0	0	0	0	0	0	0	0	0	0	0	0	0	0	0	0
rosA	0	0	0	0	0	0	0	0	0	0	0	0	2.04545e-06	0	0	0	0	0	0	1.70101e-06	0	0	0	0	6.23418e-07	0	0	0	0	0	0	0	0	0	0	0	0	0	0	0	0	0	0	0	0	0	0	0	0
rosB	0	0	0	0	0	1.80526e-07	0	0	0	0	0	0	3.28133e-06	4.02733e-05	2.01613e-06	7.37288e-06	3.0324e-05	3.64886e-07	3.4377e-05	4.20837e-05	1.29308e-07	7.17746e-05	9.25139e-05	2.48643e-08	2.86365e-06	1.33688e-07	0	0	3.68281e-07	1.21595e-08	0	0	0	0	0	0	0	0	0	0	0	0	0	1.69125e-07	0	0	0	0	0
rphA	0	0	0	0	0	0	0	0	0	0	0	0	0	0	0	0	0	0	8.60922e-08	0	5.18172e-08	0	0	0	0	0	0	0	0	0	0	0	0	0	3.4572e-07	3.13954e-07	3.56286e-07	1.26768e-06	3.01244e-07	0	0	4.97159e-07	1.08582e-06	3.22981e-06	0	0	0	0	0
rphB	0	0	0	0	0	0	0	0	0	0	0	0	0	0	0	0	0	0	0	0	0	0	0	0	0	0	0	0	0	0	0	0	0	0	1.52691e-06	8.7853e-07	0	2.33999e-07	4.34188e-07	0	0	0	0	0	0	0	0	0	0
rpoB2	4.01087e-07	4.35378e-07	1.19464e-06	5.8142e-06	1.10263e-06	4.39468e-06	3.16153e-06	2.2487e-07	1.56008e-06	1.17259e-06	8.56376e-07	2.19756e-06	7.10774e-08	1.11062e-08	2.56402e-07	1.0589e-07	1.30043e-08	3.32631e-08	1.19029e-06	1.22301e-06	7.29024e-08	1.29039e-07	2.30657e-08	1.03265e-07	2.46332e-06	4.95851e-07	1.92317e-07	1.79505e-07	2.58761e-08	1.27983e-07	2.24499e-08	0	1.04436e-06	1.77786e-05	1.52199e-05	1.80378e-05	1.74202e-05	2.41362e-05	3.62782e-05	7.12227e-06	8.16046e-06	2.08252e-06	1.41682e-05	2.55699e-05	2.0504e-06	2.42591e-06	1.50267e-06	2.78269e-06	1.57316e-06
RSA-2	0	0	0	0	0	0	0	0	0	0	0	0	0	0	0	0	0	0	0	0	0	0	0	0	0	0	0	0	0	0	0	0	0	0	0	0	0	0	0	0	0	0	0	0	0	0	0	0	0
SAT-2	0	0	0	0	0	0	0	0	0	0	0	0	0	0	0	0	0	0	0	0	0	0	0	0	0	0	0	0	1.03902e-07	0	0	1.36625e-06	0	0	0	0	0	0	0	0	0	0	0	0	0	0	0	0	0
SAT-4	0	0	0	0	0	0	0	0	0	0	0	0	0	0	0	0	0	0	0	0	0	0	0	0	6.21009e-08	0	3.32611e-08	5.86815e-08	5.4542e-08	0	9.45655e-07	0	2.12465e-07	0	0	0	0	0	0	0	0	0	0	0	0	0	0	0	0
sdiA	0	0	0	0	0	9.90082e-08	0	0	0	0	0	0	1.99711e-08	4.1856e-06	3.58354e-07	1.13966e-07	1.01875e-06	0	1.17311e-06	2.45954e-06	0	0	0	0	5.44998e-07	0	0	0	0	0	2.02906e-08	0	0	0	0	0	0	0	0	0	0	0	0	0	0	0	0	0	0
SHV-1	0	0	0	0	0	0	0	0	0	0	0	0	0	0	0	0	0	0	0	0	0	0	0	3.21187e-08	0	0	0	3.56755e-08	5.15964e-08	0	0	0	0	0	0	0	0	0	0	0	0	0	0	0	0	0	0	0	0
smeD	0	0	0	0	0	0	0	0	0	0	0	0	0	0	0	1.23206e-06	0	0	1.06647e-07	0	0	0	0	0	0	0	0	0	0	0	0	0	0	0	0	0	0	0	0	0	0	0	0	0	0	0	0	0	0
smeE	0	0	0	0	0	0	0	0	0	0	0	0	0	0	0	2.57107e-06	0	0	5.24174e-07	1.05223e-07	3.41811e-08	0	0	0	0	0	0	0	0	0	0	0	0	1.28119e-05	1.15929e-06	1.42199e-06	9.66344e-06	8.42294e-06	2.45162e-05	0	1.81623e-08	5.33957e-08	2.98327e-06	3.31084e-07	2.33862e-08	2.24666e-08	3.5499e-08	5.98877e-09	4.13611e-09
sul1	0	0	0	0	0	0	0	0	9.30747e-08	0	4.82495e-08	8.31711e-08	4.45351e-08	0	0	0	0	0	0	0	0	0	0	5.44476e-08	1.22937e-05	5.63507e-06	0	8.39437e-07	1.68453e-06	1.9109e-07	5.65972e-07	7.92496e-08	4.97098e-06	0	0	0	0	0	2.29222e-08	0	0	2.89678e-08	0	0	4.57492e-07	7.98714e-07	7.53861e-07	3.09634e-07	4.46674e-07
sul2	0	0	0	0	0	0	0	0	0	0	0	2.35364e-07	0	2.95584e-08	0	0	0	0	7.80361e-08	0	0	0	0	4.77071e-06	4.72912e-06	3.09925e-06	1.61285e-06	1.29367e-05	1.49068e-05	1.54063e-05	5.46268e-06	2.8625e-07	6.13568e-06	9.56282e-08	1.03943e-07	0	2.46641e-08	0	2.69814e-08	0	0	0	0	0	3.95988e-07	3.49968e-08	1.1603e-07	2.85468e-07	0
sul3	0	0	0	0	0	0	0	0	0	0	0	0	0	0	0	0	0	0	0	0	0	0	0	0	0	0	0	0	0	0	0	0	0	0	0	0	0	0	0	0	0	0	0	0	0	0	0	0	0
sul4	0	0	0	0	0	0	0	0	0	0	0	0	0	0	0	0	0	0	0	0	0	0	0	0	0	0	0	0	1.62529e-08	0	0	0	0	0	0	0	0	0	0	0	0	0	0	0	0	0	0	0	0
TaeA	0	0	0	0	0	0	0	0	0	0	0	0	0	6.34416e-07	0	8.21994e-08	0	0	0	4.05922e-08	0	0	0	0	0	0	0	0	0	0	0	0	0	0	0	0	0	0	0	0	0	0	0	0	0	0	0	0	0
tap	0	0	0	0	0	0	0	0	0	0	0	0	0	0	0	0	0	0	0	0	0	0	0	0	0	0	0	0	0	0	0	0	0	0	4.21426e-07	7.08073e-07	0	0	3.43833e-08	0	0	1.87699e-07	0	5.15431e-06	0	0	0	0	0
TEM-171	0	8.46688e-08	7.26586e-08	1.57563e-06	7.84413e-07	1.75851e-05	1.47319e-07	0	9.45881e-07	1.2499e-07	1.1222e-07	6.73364e-08	4.34622e-07	7.39084e-08	1.36664e-07	3.10575e-07	9.56792e-07	0	2.34279e-07	2.67583e-05	8.83369e-08	1.58988e-08	4.86639e-08	3.39823e-08	4.56322e-06	1.02766e-07	3.48039e-07	1.05181e-07	8.95381e-06	4.81071e-07	7.23596e-08	1.69043e-07	1.86131e-07	1.43877e-06	0	0	0	0	2.08456e-08	2.07295e-08	0	0	0	6.0358e-08	2.04433e-06	1.14848e-06	3.36167e-06	2.65687e-06	1.26804e-06
tet(33)	0	0	0	0	0	0	0	0	0	0	0	0	0	0	0	0	0	0	0	0	0	0	0	0	0	0	0	0	0	0	0	0	0	0	0	0	0	0	0	0	0	0	0	0	0	4.60216e-07	2.05264e-07	0	0
tet(39)	0	0	0	0	0	0	0	0	0	0	0	0	3.34013e-08	0	0	0	0	0	0	0	0	0	0	0	0	0	0	0	0.000245394	2.01679e-08	0	0	0	0	0	0	0	0	0	0	0	0	0	0	4.6665e-07	5.09044e-08	0	0	3.10462e-08
tet(40)	3.39455e-07	4.33181e-07	1.56471e-06	2.97506e-06	5.27304e-09	4.8425e-06	9.19506e-07	0	8.23825e-08	2.3499e-08	7.59225e-08	8.95929e-07	0	2.50412e-08	0	0	8.70769e-08	5.10167e-08	4.45805e-07	0	0	0	0	2.47011e-05	2.50507e-05	0.000187035	2.80742e-05	3.90884e-06	5.64742e-06	3.50364e-05	5.31115e-05	1.16936e-05	5.81715e-05	3.33425e-08	0	0	0	0	5.09506e-08	0	0	0	0	0	0	0	0	0	0
tet(41)	0	0	0	0	0	0	0	0	0	0	0	0	0	0	0	0	0	0	0	0	0	0	0	0	0	0	0	0	0	0	0	0	0	0	0	0	0	0	0	0	0	0	0	0	0	0	0	0	0
tet(42)	0	0	0	0	0	0	0	0	0	0	0	0	0	0	0	0	0	0	0	0	0	0	0	0	0	0	0	0	0	0	0	0	0	0	0	0	0	0	0	0	0	0	0	0	0	2.16703e-07	4.49924e-08	0	0
tet(59)	0	0	0	0	0	0	0	0	0	0	0	0	0	0	0	0	0	0	0	0	0	0	0	0	0	0	0	0	2.70433e-05	0	0	0	0	0	0	0	0	0	0	0	0	0	0	0	0	0	0	0	0
tet(A)	0	0	0	0	0	0	1.84431e-08	0	0	0	0	3.54226e-08	0	2.22262e-08	0	0	0	0	0	1.88227e-06	0	0	0	0	2.15019e-06	2.52577e-08	7.59994e-08	2.13712e-08	1.06374e-07	0	0	0	2.68879e-08	0	0	0	0	0	0	0	0	0	0	0	0	4.70953e-08	1.29238e-07	0	0
tet(C)	0	1.29942e-07	0	1.97942e-07	0	0	0	0	0	6.03577e-08	0	1.57924e-07	2.53937e-07	0	1.04369e-07	3.57083e-09	0	5.0176e-08	3.6041e-07	2.54132e-05	6.22599e-09	0	0	0	0	4.36115e-06	1.36578e-09	0	6.78654e-08	0	1.63379e-07	0	4.03425e-06	0	0	0	0	0	0	0	0	0	0	0	3.22851e-06	5.79191e-07	3.99277e-06	5.81694e-07	9.82138e-07
tet(D)	0	0	0	0	0	0	3.50787e-08	0	0	0	0	0	0	0	0	0	0	0	0	0	0	0	0	0	1.9204e-06	0	0	1.31235e-08	0	0	0	0	1.63988e-08	0	0	0	0	0	0	0	0	0	0	0	0	0	0	0	0
tet(E)	0	0	0	0	0	0	0	0	0	0	0	0	8.51803e-07	0	0	0	0	0	0	0	0	0	0	0	0	0	0	0	0	0	0	0	0	0	0	0	0	0	0	0	0	0	0	0	0	0	0	0	0
tet(G)	0	0	0	0	0	0	0	0	0	0	0	0	0	0	0	0	0	0	0	0	0	0	0	0	0	0	0	0	5.25522e-08	0	3.02384e-08	0	0	0	0	0	0	0	0	0	0	0	0	0	0	2.14382e-07	1.84648e-07	0	0
tet(H)	0	0	0	0	0	0	0	0	0	0	0	0	0	0	0	0	0	0	0	0	0	0	0	0	0	0	0	0	5.78201e-06	0	0	0	0	0	0	0	0	0	0	0	0	0	0	0	0	0	0	0	0
tet(L)	0	0	0	0	0	0	0	0	0	0	0	0	0	0	0	0	0	0	2.65949e-08	0	0	0	8.84858e-08	3.81761e-06	4.1352e-05	3.74141e-07	1.30309e-08	5.58063e-06	1.50354e-06	2.09583e-08	0	1.67655e-08	8.0151e-07	0	0	0	0	0	0	0	0	0	0	0	0	0	0	0	0
tet(V)	0	0	0	0	0	0	0	0	0	0	0	0	0	0	0	0	0	0	0	0	0	0	0	0	0	0	0	0	0	0	0	0	0	0	1.21786e-07	7.34314e-07	2.53897e-08	1.24012e-07	0	0	0	7.72362e-08	5.54212e-08	5.251e-06	0	0	0	0	0
tet(W/N/W)	5.82015e-08	0	9.38295e-07	2.36155e-07	3.0153e-07	2.78545e-07	8.45136e-07	9.98791e-08	0	0	5.43981e-08	2.28419e-07	0	0	0	0	0	0	0	0	0	0	0	2.59561e-06	7.55378e-07	2.02521e-05	4.7725e-07	2.88314e-07	2.26921e-06	1.31747e-06	1.18843e-05	4.95142e-07	2.59972e-06	0	0	0	0	0	0	0	0	0	0	2.8784e-08	0	0	0	0	0
tet(Y)	0	0	0	0	0	0	0	0	0	0	0	0	0	0	0	0	0	0	0	0	0	0	0	0	0	0	0	0	0	0	0	0	0	0	0	0	0	0	0	0	0	0	0	0	0	0	0	0	0
tet(Z)	0	0	0	0	0	0	0	0	0	0	0	0	0	0	0	0	0	0	0	0	0	0	0	0	0	0	0	0	8.33246e-08	0	0	0	0	0	0	0	0	0	0	0	0	0	0	0	0	0	0	0	0
tet32	0	0	0	1.71242e-07	0	2.00844e-07	0	0	0	0	0	0	0	0	0	0	0	0	1.05432e-07	0	0	0	0	4.8552e-06	5.38492e-06	5.05751e-05	5.48594e-06	7.53743e-07	2.30462e-06	3.84956e-06	2.12853e-06	2.05851e-06	2.56873e-06	0	0	0	0	0	0	0	0	0	0	0	0	0	0	0	0
tet37	0	0	1.93933e-06	6.54768e-07	0	2.63129e-07	2.52308e-06	0	0	0	0	1.1579e-06	0	0	0	0	8.38564e-08	2.53105e-08	1.55685e-06	0	0	0	0	0.000138127	5.22294e-07	5.08273e-05	0.000223675	0.0001401	2.88607e-06	0.000151463	1.19201e-05	0.00019256	9.42304e-05	1.53762e-08	0	0	0	0	0	0	0	0	0	0	0	0	0	0	0
tet44	0	0	1.05018e-07	3.9592e-07	0	4.95249e-08	2.17891e-07	2.16157e-07	0	0	0	0	0	0	0	0	0	0	0	0	0	0	0	3.92634e-07	0	9.91147e-06	6.83777e-08	0	6.77696e-07	0	1.40997e-06	0	0	0	0	0	0	0	0	0	0	0	0	0	0	0	0	0	0
tetA(46)	0	0	0	0	0	0	0	0	0	0	0	0	0	0	0	0	0	0	0	0	0	0	0	0	8.2387e-07	0	0	0	7.0586e-08	0	0	0	0	0	0	0	0	0	0	0	0	0	0	0	0	0	0	0	0
tetA(P)	0	0	0	0	0	0	0	0	0	0	0	0	0	0	0	0	0	0	0	0	0	0	0	0	1.15504e-07	0	0	0	1.02341e-07	0	0	0	0	0	0	0	0	0	0	0	0	0	0	0	0	0	0	0	0
tetB(46)	0	0	0	0	0	0	0	0	0	0	0	0	0	0	0	0	0	0	0	0	0	0	0	0	4.23584e-07	0	0	0	0	0	0	0	0	0	0	0	0	0	0	0	0	0	0	0	0	0	0	0	0
tetB(P)	0	0	0	0	0	0	0	0	0	0	0	0	0	0	0	0	0	0	0	0	0	0	0	0	3.76171e-07	0	0	0	2.50617e-08	0	0	0	0	0	0	0	0	0	0	0	0	0	0	0	0	0	0	0	0
tetM	0	0	2.51034e-08	5.20592e-08	0	2.31606e-08	0	0	0	0	0	0	0	0	0	0	0	0	4.33165e-08	0	0	0	0	6.36369e-06	3.74002e-05	1.83569e-07	4.72045e-08	5.52148e-06	8.50526e-07	2.6815e-07	2.34102e-08	3.67106e-08	3.84917e-08	0	0	0	0	0	0	0	0	0	0	0	0	0	1.21372e-07	0	0
tetO	0	0	3.31558e-07	3.32154e-07	0	3.85771e-07	1.24806e-07	0	0	1.30168e-07	0	3.26758e-07	0	0	0	0	0	0	4.85955e-08	0	0	0	0	9.79062e-06	1.00543e-05	3.88743e-05	6.73833e-06	3.01957e-06	2.66335e-06	6.69324e-06	4.63663e-06	4.65966e-06	8.25599e-06	0	0	0	0	0	0	0	0	0	0	0	0	0	0	0	0
tetQ	8.67477e-07	2.94837e-06	8.41024e-06	1.9657e-05	1.63879e-06	1.536e-05	1.53695e-05	1.74752e-06	2.13582e-07	1.70041e-07	3.44612e-08	4.45577e-06	0	5.55289e-07	2.33557e-08	1.13504e-07	8.10794e-07	9.15327e-07	1.6257e-05	3.1617e-08	2.06882e-08	0	0	0.00193423	0.000534523	0.00068481	0.000145471	0.000495702	0.000648028	0.00033313	5.39231e-05	0.000122075	0.000137894	5.37867e-08	0	0	0	0	2.94866e-08	0	0	0	0	0	0	0	0	0	0
tetR	0	0	0	0	0	0	0	0	0	0	0	0	0	0	0	0	0	0	0	2.79319e-06	0	0	0	0	1.73238e-06	0	0	3.01293e-08	0	0	0	0	0	0	0	0	0	0	0	0	0	0	0	0	0	0	0	0	0
tetS	5.77428e-07	1.34117e-06	2.13879e-07	0	1.05068e-07	0	0	0	0	0	0	3.46328e-07	0	0	0	0	0	0	0	0	0	0	0	0	0	0	0	0	2.02406e-07	0	0	0	0	0	0	0	0	0	0	0	0	0	0	0	0	0	0	0	0
tetW	2.58691e-06	1.37382e-06	4.70431e-06	7.18806e-06	2.20754e-07	8.23147e-06	6.92989e-06	1.69613e-07	1.99303e-07	4.6606e-07	1.90211e-07	4.42022e-06	7.14589e-09	1.23119e-08	5.39828e-07	0	8.36343e-08	7.74805e-08	3.82324e-07	0	0	7.1296e-08	0	5.39667e-05	3.25859e-05	0.000187898	1.14528e-05	6.37435e-06	2.79361e-05	8.14738e-05	0.000159088	2.51616e-05	9.61516e-05	6.24267e-08	0	0	8.73083e-08	2.98767e-08	5.23809e-08	0	0	0	4.92542e-09	2.42273e-07	0	0	0	0	0
tetX	0	3.32708e-08	6.38075e-06	1.32599e-05	2.59858e-07	1.00157e-05	1.26377e-05	0	1.0868e-07	7.64255e-08	5.61693e-08	9.12918e-07	0	0	0	0	5.57801e-08	3.87879e-08	1.08883e-06	0	0	0	0	0.000180198	6.16646e-07	7.50685e-06	5.28087e-07	5.73768e-07	2.04877e-05	1.17807e-06	1.85348e-07	3.58101e-07	1.02167e-06	0	0	0	0	0	0	0	0	0	0	0	3.34091e-08	2.14433e-07	0	6.4849e-08	3.92926e-08
TLA-2	0	0	0	0	0	0	0	0	0	0	0	0	0	0	0	0	0	0	0	0	0	0	0	0	0	0	0	0	0	0	0	0	0	0	0	0	0	0	0	0	0	0	0	0	0	0	0	0	0
TolC	5.26204e-07	4.0758e-06	1.69351e-06	0	4.36986e-07	0	0	1.90993e-07	3.36371e-06	3.24655e-06	5.54375e-06	8.63446e-07	2.17093e-07	9.40475e-06	1.47082e-06	4.51063e-06	3.70357e-06	9.68996e-06	6.41702e-05	3.14569e-05	0.000227471	4.33346e-05	1.4814e-05	5.07307e-08	1.17484e-05	4.76794e-07	0	4.53242e-08	8.16729e-06	1.17865e-05	1.11586e-05	1.09416e-06	1.53891e-06	0	0	0	0	0	0	0	9.64957e-08	0	0	0	8.637e-08	0	0	3.08264e-08	4.79227e-07
TriC	0	0	0	0	0	0	0	0	0	0	0	0	7.77174e-07	0	0	9.77573e-09	0	0	0	0	0	0	0	0	0	0	0	0	0	0	0	0	0	0	0	0	0	0	0	0	0	0	0	0	0	0	0	0	0
TRU-1	0	0	0	0	0	0	0	0	0	0	0	0	5.32019e-06	4.23053e-08	0	0	0	0	0	0	0	0	0	0	0	0	0	0	0	0	0	0	0	0	0	0	0	0	0	0	0	0	0	0	0	0	0	0	0
ugd	7.39375e-07	3.64501e-06	1.89872e-06	0	3.19778e-07	1.41302e-07	0	2.41463e-07	2.06555e-06	1.74968e-06	2.59949e-06	6.93938e-07	3.06136e-07	5.98986e-06	6.55448e-07	2.75276e-06	2.97532e-06	3.06646e-07	4.0453e-05	3.38213e-05	0.000192372	2.93656e-05	1.21427e-05	5.98487e-09	7.85809e-06	3.55459e-07	0	1.36143e-09	6.13391e-06	3.78928e-06	7.01595e-06	1.88284e-06	1.13179e-06	0	0	0	0	0	0	0	0	0	0	0	1.25661e-07	9.54126e-08	0	8.69566e-08	1.23857e-07
vanF	0	0	0	0	0	0	0	0	0	0	0	0	0	0	0	0	0	0	0	0	0	0	0	0	0	0	0	0	0	0	0	0	0	5.91866e-07	0	7.09462e-08	0	0	0	0	0	0	0	0	0	0	0	0	0
vanRA	0	0	5.70621e-07	0	0	5.52435e-08	2.79517e-07	0	0	0	0	0	0	0	0	0	0	0	0	0	0	0	0	0	0	0	0	0	0	0	0	0	0	0	0	0	0	0	0	0	0	0	0	0	0	0	0	0	0
vanRG	0	0	0	0	0	0	0	0	0	0	0	0	1.04399e-06	0	0	0	0	0	0	0	0	0	0	9.18437e-07	0	4.91621e-07	2.55096e-08	0	0	0	8.78499e-06	2.3183e-07	1.5189e-07	0	0	0	0	0	0	0	0	0	0	0	0	0	0	0	0
vanRN	0	0	0	0	0	0	0	0	0	0	0	0	0	0	0	0	0	0	0	0	0	0	0	0	0	0	0	0	1.14249e-07	0	3.31534e-07	0	9.73107e-08	0	0	0	0	0	0	0	0	0	0	0	0	0	0	0	0
vanRO	0	0	0	0	0	0	0	0	0	0	0	0	0	0	0	0	0	0	6.66976e-08	8.59094e-08	0	0	0	0	2.64922e-08	0	0	0	0	0	0	0	0	4.82287e-06	9.15753e-06	8.30761e-06	2.23917e-06	4.97178e-06	3.22046e-06	0	0	1.36443e-06	5.99242e-07	4.30399e-06	0	5.89811e-08	0	0	0
vanTC	0	0	0	0	0	0	0	0	0	0	0	0	9.69943e-08	0	0	0	0	2.22874e-07	0	0	0	0	0	0	0	0	0	0	0	0	0	0	0	0	0	0	0	0	0	0	0	0	0	0	0	0	0	0	0
vanTG	0	0	0	0	0	0	0	0	0	0	0	0	0	0	0	0	0	0	0	0	0	0	0	3.33584e-08	3.37249e-07	5.92878e-08	1.38256e-07	0	4.11844e-08	0	7.66668e-06	5.60015e-08	1.2365e-07	0	0	0	0	0	0	0	0	0	0	0	0	0	0	0	0
vanUG	0	0	1.43789e-07	0	0	0	0	0	0	0	0	0	0	0	0	0	0	0	0	0	0	0	0	1.11873e-06	8.63772e-07	8.10529e-07	2.40511e-06	1.69084e-07	1.4201e-06	2.32608e-08	1.63134e-05	4.50888e-07	1.7232e-06	0	0	0	0	0	0	0	0	0	0	0	0	0	0	0	0
vanVB	0	0	0	0	0	0	0	0	0	0	0	0	0	0	0	0	0	0	0	0	0	0	0	3.10791e-07	1.63153e-07	4.95084e-08	1.03214e-07	2.95071e-08	4.27981e-08	7.39032e-07	2.28499e-06	1.14352e-06	1.70212e-06	0	0	0	0	0	0	0	0	0	0	0	0	0	0	0	0
vanWG	0	0	0	0	0	3.05253e-08	0	0	0	0	0	0	0	0	0	0	0	0	0	0	0	0	0	2.78938e-08	2.0491e-07	2.71181e-07	1.46095e-07	0	0	0	9.31774e-06	0	8.70329e-08	0	0	0	0	0	0	0	0	0	0	0	0	0	0	0	0
vanXO	0	0	0	0	0	0	0	0	0	0	0	0	0	0	0	0	0	0	0	0	0	0	0	0	0	0	0	0	0	0	0	0	0	0	5.09581e-07	1.18431e-06	0	9.68805e-08	0	0	0	0	0	0	0	0	0	0	0
vanXYC	0	0	0	0	0	0	0	0	0	0	0	0	3.295e-07	0	0	0	0	5.33074e-07	0	0	0	0	0	0	0	0	0	0	0	0	0	0	0	0	0	0	0	0	0	0	0	0	0	0	0	0	0	0	0
vanXYG	0	0	0	0	0	0	0	0	0	0	0	0	0	0	0	0	0	0	0	0	0	0	0	3.61493e-08	3.05944e-07	6.71761e-08	6.21539e-08	0	0	0	7.22238e-06	0	0	0	0	0	0	0	0	0	0	0	0	0	0	0	0	0	0
vatB	0	0	0	0	0	0	0	0	0	0	0	0	2.99166e-06	0	4.00254e-07	0	0	0	0	1.16268e-07	0	0	0	0	0	0	0	0	0	0	0	0	0	0	0	0	0	0	0	0	0	0	0	0	0	0	0	0	0
vatF	0	0	0	0	0	8.27947e-08	0	0	0	0	0	0	1.45885e-06	7.22535e-07	1.71147e-07	3.51402e-07	2.83737e-07	0	3.98447e-07	5.09933e-06	0	5.5002e-07	1.15341e-05	0	0	0	0	0	0	0	0	0	0	1.34075e-06	2.91723e-07	0	0	2.41976e-07	1.33235e-07	0	0	1.93438e-07	0	2.29746e-07	0	0	0	0	0
VEB-3	0	0	0	0	0	0	0	0	0	7.65761e-08	0	0	0	0	0	0	0	0	0	0	0	0	0	0	0	0	0	0	8.27712e-08	0	0	0	0	0	0	0	0	0	0	0	0	0	0	0	0	0	0	0	0
vgaC	1.9412e-07	1.81689e-06	0	0	0	2.93455e-07	0	0	0	0	1.74613e-05	2.07578e-07	9.56711e-07	9.30602e-06	2.93898e-07	2.37858e-06	5.03469e-06	7.36709e-08	1.40414e-05	1.04381e-05	0	2.62196e-05	5.7072e-06	0	7.48348e-06	1.96004e-07	0	0	2.89861e-06	1.45867e-07	0	1.12124e-06	2.23813e-07	0	0	0	0	0	0	0	0	0	0	1.4906e-07	0	0	0	0	0
y56 beta-lactamase	0	0	0	0	0	0	0	0	0	0	0	0	1.45414e-06	0	0	0	0	0	0	0	0	0	0	0	0	0	0	0	0	0	0	0	0	0	0	0	0	0	0	0	0	0	0	0	0	0	0	0	0
YojI	1.0415e-06	4.99495e-06	1.63417e-06	0	5.00143e-07	1.77179e-07	3.65659e-09	3.80686e-07	4.088e-06	4.73508e-06	5.11669e-06	1.10742e-06	2.86028e-07	7.23552e-06	3.61104e-06	3.52473e-06	2.1329e-06	3.63821e-07	6.39838e-05	3.44927e-05	0.000226135	7.16428e-05	1.41458e-05	1.02191e-07	1.66989e-05	9.57286e-07	0	1.74492e-08	8.0586e-06	1.15953e-05	1.08029e-05	8.14985e-07	2.66354e-06	1.61541e-08	0	0	0	0	0	0	1.23144e-08	0	0	7.14937e-08	0	0	6.00884e-08	1.19687e-07	0
[truncated: 50 more columns]
